# Supplementary material for: Multi-omics profiling reveals rhythmic liver function shaped by meal timing
Source: Nat Commun. 2023 Sep 29;14:6086. doi: 10.1038/s41467-023-41759-9 (PMC10541894; doi:10.1038/s41467-023-41759-9)
Supplement: Supplementary file 4 — Supplementary Table 1 [file 41467_2023_41759_MOESM4_ESM.xlsx]

## Sheet: Table+S1.+Circadian_clock_PTM
Gene_symbol	PTM	PSM Ambiguity	Modifications in Master Proteins (all Sites)	# PSMs	Master Protein Descriptions	Qvality PEP	Qvality q-value	Peptide Groups Peptide Group ID	Checked	Confidence
Bhlhe40	phosphorylation	Unambiguous	Q542A5 1xPhospho [S383]	115	Basic helix-loop-helix domain containing, class B2 OS=Mus musculus OX=10090 GN=Bhlhe40 PE=1 SV=1	3.64456e-08	7.48201e-05	935801	FALSE	High
Bhlhe40	phosphorylation	Unambiguous	Q542A5 1xCarbamidomethyl [C13]; 1xPhospho [S6]	2	Basic helix-loop-helix domain containing, class B2 OS=Mus musculus OX=10090 GN=Bhlhe40 PE=1 SV=1	0.0074092	0.000559843	934267	FALSE	High
Clock	phosphorylation	Unambiguous	O08785 1xPhospho [S845; T847]	45	Circadian locomoter output cycles protein kaput OS=Mus musculus OX=10090 GN=Clock PE=1 SV=1	0.000584332	0.000194634	592533	FALSE	High
Clock	phosphorylation	Unambiguous	O08785 1xPhospho [T459; T461]	10	Circadian locomoter output cycles protein kaput OS=Mus musculus OX=10090 GN=Clock PE=1 SV=1	0.0016212	0.000291277	937127	FALSE	High
Clock	phosphorylation	Unambiguous	O08785 1xPhospho [S427; T429]	76	Circadian locomoter output cycles protein kaput OS=Mus musculus OX=10090 GN=Clock PE=1 SV=1	0.00192317	0.000291277	379429	FALSE	High
Cry1	phosphorylation	Unambiguous	P97784 1xPhospho [S588]	15	Cryptochrome-1 OS=Mus musculus OX=10090 GN=Cry1 PE=1 SV=1	7.21248e-05	0.000102394	1441704	FALSE	High
Cry2	phosphorylation	Unambiguous	Q99JJ1 1xPhospho [S208]	116	Cry2 protein (Fragment) OS=Mus musculus OX=10090 GN=Cry2 PE=1 SV=1	0.000553803	0.000194634	65759	FALSE	High
Cry2	phosphorylation	Unambiguous	Q99JJ1 1xPhospho [S203; S208]	259	Cry2 protein (Fragment) OS=Mus musculus OX=10090 GN=Cry2 PE=1 SV=1	0.00105121	0.000291116	65756	FALSE	High
Cry2	ubiquitylation	Unambiguous	Q99JJ1 1xGG [K154]	3	Cry2 protein (Fragment) OS=Mus musculus OX=10090 GN=Cry2 PE=1 SV=1	0.00054331	8.9771e-05	606729	FALSE	High
Cry2	ubiquitylation	Unambiguous	Q99JJ1 1xGG [K125]	2	Cry2 protein (Fragment) OS=Mus musculus OX=10090 GN=Cry2 PE=1 SV=1	0.000585435	8.9771e-05	952906	FALSE	High
Dbp	phosphorylation	Unambiguous	Q3USN7 1xPhospho [T57; S78; S82; S86]	143	Uncharacterized protein OS=Mus musculus OX=10090 GN=Dbp PE=2 SV=1	2.461e-09	7.48201e-05	622049	FALSE	High
Dbp	phosphorylation	Unambiguous	Q3USN7 1xPhospho [S82; S86]	64	Uncharacterized protein OS=Mus musculus OX=10090 GN=Dbp PE=2 SV=1	1.50807e-07	7.48201e-05	119472	FALSE	High
Dbp	phosphorylation	Unambiguous	Q3USN7 1xCarbamidomethyl [C157]; 2xPhospho [S161; S164]	7	Uncharacterized protein OS=Mus musculus OX=10090 GN=Dbp PE=2 SV=1	4.44164e-05	7.48201e-05	1754339	FALSE	High
Dbp	phosphorylation	Unambiguous	Q3USN7 1xCarbamidomethyl [C157]; 1xPhospho [S151; S156; S158; S159; S160; S161]	35	Uncharacterized protein OS=Mus musculus OX=10090 GN=Dbp PE=2 SV=1	3.79128e-05	7.48201e-05	1754335	FALSE	High
Dbp	phosphorylation	Unambiguous	Q3USN7 2xPhospho [S187; S192]	1	Uncharacterized protein OS=Mus musculus OX=10090 GN=Dbp PE=2 SV=1	0.000142339	0.000102394	39611	FALSE	High
Dbp	phosphorylation	Unambiguous	Q3USN7 1xPhospho [S192]	2	Uncharacterized protein OS=Mus musculus OX=10090 GN=Dbp PE=2 SV=1	7.85867e-05	0.000102394	238451	FALSE	High
Dbp	phosphorylation	Unambiguous	Q3USN7 1xCarbamidomethyl [C157]; 3xPhospho [S151; S156; S158; S159; S160; S161; S164]	6	Uncharacterized protein OS=Mus musculus OX=10090 GN=Dbp PE=2 SV=1	0.000907727	0.000291116	1754340	FALSE	High
Dbp	phosphorylation	Unambiguous	Q3USN7 1xCarbamidomethyl [C157]; 2xPhospho [T147; S151; S156; S161]	13	Uncharacterized protein OS=Mus musculus OX=10090 GN=Dbp PE=2 SV=1	0.0029062	0.000291277	1754336	FALSE	High
Dbp	phosphorylation	Unambiguous	Q3USN7 2xPhospho [S131; S139]	1	Uncharacterized protein OS=Mus musculus OX=10090 GN=Dbp PE=2 SV=1	0.10168	0.00765077	1736067	FALSE	High
Hlf	phosphorylation	Selected	Q8BVB2 1xPhospho [S166]	1	Uncharacterized protein (Fragment) OS=Mus musculus OX=10090 GN=Hlf PE=2 SV=1	0.00097243	0.000291116	1285282	FALSE	High
Nfil3	phosphorylation	Unambiguous	O08750 1xPhospho [S285; S286]	18	Nuclear factor interleukin-3-regulated protein OS=Mus musculus OX=10090 GN=Nfil3 PE=1 SV=1	1.21972e-07	7.48201e-05	1777130	FALSE	High
Nfil3	phosphorylation	Unambiguous	O08750 1xPhospho [S301]	164	Nuclear factor interleukin-3-regulated protein OS=Mus musculus OX=10090 GN=Nfil3 PE=1 SV=1	0.000109108	0.000102394	502569	FALSE	High
Nfil3	phosphorylation	Unambiguous	O08750 1xPhospho [S285; S286]	41	Nuclear factor interleukin-3-regulated protein OS=Mus musculus OX=10090 GN=Nfil3 PE=1 SV=1	0.000867563	0.000291116	1627564	FALSE	High
Nfil3	phosphorylation	Unambiguous	O08750 1xPhospho [S353]	9	Nuclear factor interleukin-3-regulated protein OS=Mus musculus OX=10090 GN=Nfil3 PE=1 SV=1	0.00369389	0.00031466	980394	FALSE	High
Nfil3	phosphorylation	Unambiguous	O08750 1xPhospho [S275]	1	Nuclear factor interleukin-3-regulated protein OS=Mus musculus OX=10090 GN=Nfil3 PE=1 SV=1	0.00644248	0.000507733	1777128	FALSE	High
Nfil3	phosphorylation	Unambiguous	O08750 1xPhospho [S210]	20	Nuclear factor interleukin-3-regulated protein OS=Mus musculus OX=10090 GN=Nfil3 PE=1 SV=1	0.035657	0.00264763	1586476	FALSE	High
Nr1d1	phosphorylation	Unambiguous	Q3UV55 1xPhospho [S22; S23; S25]; 1xMet-loss+Acetyl [N-Term]	93	Nuclear receptor subfamily 1 group D member 1 OS=Mus musculus OX=10090 GN=Nr1d1 PE=1 SV=1	2.10552e-07	7.48201e-05	1213037	FALSE	High
Nr1d1	phosphorylation	Unambiguous	Q3UV55 1xPhospho [S279; S281; T285]	48	Nuclear receptor subfamily 1 group D member 1 OS=Mus musculus OX=10090 GN=Nr1d1 PE=1 SV=1	2.86615e-05	7.48201e-05	1600077	FALSE	High
Nr1d1	phosphorylation	Unambiguous	Q3UV55 1xPhospho [S321; S323]	6	Nuclear receptor subfamily 1 group D member 1 OS=Mus musculus OX=10090 GN=Nr1d1 PE=1 SV=1	0.0014509	0.000291277	874063	FALSE	High
Nr1d1	ubiquitylation	Unambiguous	Q3UV55 1xGG [K577]	11	Nuclear receptor subfamily 1 group D member 1 OS=Mus musculus OX=10090 GN=Nr1d1 PE=1 SV=1	0.00607932	0.000650793	36235	FALSE	High
Nr1d1	ubiquitylation	Unambiguous	Q3UV55 1xGG [K588]	11	Nuclear receptor subfamily 1 group D member 1 OS=Mus musculus OX=10090 GN=Nr1d1 PE=1 SV=1	0.0181282	0.00169776	212928	FALSE	High
Nr1d1	ubiquitylation	Unambiguous	Q3UV55 1xGG [K592]	2	Nuclear receptor subfamily 1 group D member 1 OS=Mus musculus OX=10090 GN=Nr1d1 PE=1 SV=1	0.0758408	0.00650439	494584	FALSE	High
Nr1d1	ubiquitylation	Unambiguous	Q3UV55 1xGG [K456]	1	Nuclear receptor subfamily 1 group D member 1 OS=Mus musculus OX=10090 GN=Nr1d1 PE=1 SV=1	0.0783609	0.00680026	181331	FALSE	High
Per1	phosphorylation	Unambiguous	O35973 1xPhospho [T702; S704]	153	Period circadian protein homolog 1 OS=Mus musculus OX=10090 GN=Per1 PE=1 SV=2	3.50775e-06	7.48201e-05	650408	FALSE	High
Per1	phosphorylation	Unambiguous	O35973 2xPhospho [S757; S761; T763]	3	Period circadian protein homolog 1 OS=Mus musculus OX=10090 GN=Per1 PE=1 SV=2	1.8831e-05	7.48201e-05	735187	FALSE	High
Per1	phosphorylation	Unambiguous	O35973 1xCarbamidomethyl [C590]; 1xPhospho [S592]	34	Period circadian protein homolog 1 OS=Mus musculus OX=10090 GN=Per1 PE=1 SV=2	6.86365e-08	7.48201e-05	1856405	FALSE	High
Per1	phosphorylation	Selected	O35973 1xPhospho [S1102; S1103]	2	Period circadian protein homolog 1 OS=Mus musculus OX=10090 GN=Per1 PE=1 SV=2	0.00136239	0.000291277	1942182	FALSE	High
Per1	phosphorylation	Selected	O35973 1xCarbamidomethyl [C590]; 1xPhospho [S592]	1	Period circadian protein homolog 1 OS=Mus musculus OX=10090 GN=Per1 PE=1 SV=2	0.060209	0.00407601	1856404	FALSE	High
Per2	phosphorylation	Unambiguous	A0A0R4J0U3 1xPhospho [S69; S74]	48	Period circadian protein homolog 2 OS=Mus musculus OX=10090 GN=Per2 PE=1 SV=1	4.03164e-05	7.48201e-05	1137598	FALSE	High
Per2	phosphorylation	Unambiguous	A0A0R4J0U3 2xCarbamidomethyl [C954; C956]; 1xPhospho [T959; T964]	161	Period circadian protein homolog 2 OS=Mus musculus OX=10090 GN=Per2 PE=1 SV=1	4.41818e-05	7.48201e-05	1348977	FALSE	High
Per2	phosphorylation	Unambiguous	A0A0R4J0U3 2xPhospho [S693; S697]; 1xOxidation [M691]	1	Period circadian protein homolog 2 OS=Mus musculus OX=10090 GN=Per2 PE=1 SV=1	6.43028e-06	7.48201e-05	736368	FALSE	High
Per2	phosphorylation	Unambiguous	A0A0R4J0U3 1xPhospho [S693; S697]	27	Period circadian protein homolog 2 OS=Mus musculus OX=10090 GN=Per2 PE=1 SV=1	1.2353e-07	7.48201e-05	736365	FALSE	High
Per2	phosphorylation	Unambiguous	A0A0R4J0U3 1xPhospho [S693]; 1xOxidation [M691]	1	Period circadian protein homolog 2 OS=Mus musculus OX=10090 GN=Per2 PE=1 SV=1	9.62627e-07	7.48201e-05	736366	FALSE	High
Per2	phosphorylation	Unambiguous	A0A0R4J0U3 2xPhospho [S693; S697]	40	Period circadian protein homolog 2 OS=Mus musculus OX=10090 GN=Per2 PE=1 SV=1	3.17235e-07	7.48201e-05	736367	FALSE	High
Per2	phosphorylation	Unambiguous	A0A0R4J0U3 2xCarbamidomethyl [C1222; C1235]; 1xPhospho [Y1225; S1231]	17	Period circadian protein homolog 2 OS=Mus musculus OX=10090 GN=Per2 PE=1 SV=1	8.74399e-07	7.48201e-05	494620	FALSE	High
Per2	phosphorylation	Unambiguous	A0A0R4J0U3 1xPhospho [S538; S544; S545]	50	Period circadian protein homolog 2 OS=Mus musculus OX=10090 GN=Per2 PE=1 SV=1	2.17852e-05	7.48201e-05	257558	FALSE	High
Per2	phosphorylation	Unambiguous	A0A0R4J0U3 1xPhospho [S624]	36	Period circadian protein homolog 2 OS=Mus musculus OX=10090 GN=Per2 PE=1 SV=1	7.2398e-05	0.000102394	125212	FALSE	High
Per2	phosphorylation	Unambiguous	A0A0R4J0U3 1xPhospho [S624]	7	Period circadian protein homolog 2 OS=Mus musculus OX=10090 GN=Per2 PE=1 SV=1	0.000175193	0.000150568	622430	FALSE	High
Per2	phosphorylation	Unambiguous	A0A0R4J0U3 1xPhospho [S74]; 1xOxidation [M64]	12	Period circadian protein homolog 2 OS=Mus musculus OX=10090 GN=Per2 PE=1 SV=1	0.000178991	0.000150568	1137599	FALSE	High
Per2	phosphorylation	Unambiguous	A0A0R4J0U3 1xPhospho [S545]; 1xOxidation [M542]	3	Period circadian protein homolog 2 OS=Mus musculus OX=10090 GN=Per2 PE=1 SV=1	0.000211393	0.000169425	257559	FALSE	High
Per2	phosphorylation	Unambiguous	A0A0R4J0U3 1xPhospho [S775; S776]	11	Period circadian protein homolog 2 OS=Mus musculus OX=10090 GN=Per2 PE=1 SV=1	0.00108924	0.000291116	1285805	FALSE	High
Per2	phosphorylation	Unambiguous	A0A0R4J0U3 1xPhospho [S971]	490	Period circadian protein homolog 2 OS=Mus musculus OX=10090 GN=Per2 PE=1 SV=1	0.0308722	0.00219284	107724	FALSE	High
Per2	phosphorylation	Unambiguous	A0A0R4J0U3 1xPhospho [S771]	3	Period circadian protein homolog 2 OS=Mus musculus OX=10090 GN=Per2 PE=1 SV=1	0.118519	0.00931473	1285802	FALSE	High
Rorc	phosphorylation	Unambiguous	Q3TVH3 1xPhospho [S510]	13	Uncharacterized protein OS=Mus musculus OX=10090 GN=Rorc PE=2 SV=1	3.91989e-05	7.48201e-05	303238	FALSE	High
Rorc	phosphorylation	Unambiguous	Q3TVH3 1xPhospho [T134; S139]	52	Uncharacterized protein OS=Mus musculus OX=10090 GN=Rorc PE=2 SV=1	4.41818e-05	7.48201e-05	1338351	FALSE	High
Rorc	phosphorylation	Unambiguous	Q3TVH3 1xCarbamidomethyl [C198]; 1xPhospho [Y202; S203]	164	Uncharacterized protein OS=Mus musculus OX=10090 GN=Rorc PE=2 SV=1	5.89898e-07	7.48201e-05	1703433	FALSE	High
Tef	phosphorylation	Selected	Q9JLC6 1xPhospho [S131; S133; T136; S138]	20	Thyrotroph embryonic factor OS=Mus musculus OX=10090 GN=Tef PE=2 SV=1	5.29044e-06	7.48201e-05	343336	FALSE	High
