# Supplementary material for: Multi-omics profiling reveals rhythmic liver function shaped by meal timing
Source: Nat Commun. 2023 Sep 29;14:6086. doi: 10.1038/s41467-023-41759-9 (PMC10541894; doi:10.1038/s41467-023-41759-9)
Supplement: Supplementary file 5 — Source Data [file 41467_2023_41759_MOESM5_ESM.xlsx]

## Sheet: Fig 1b-proteome
Protein	tRF	Description	Robustness	Gene	GO_Description	KEGG_Description	meta2d_pvalue	meta2d_BH.Q	meta2d_period	meta2d_phase	meta2d_Base	meta2d_AMP	meta2d_rAMP
Q91XE9	DRF	Cyclic AMP-responsive element-binding protein 3-like protein 3	Yes	Creb3l3	Biological Process:endoplasmic reticulum unfolded protein response (GO:0030968),Molecular Function:cAMP response element binding (GO:0035497),Molecular Function:sequence-specific DNA binding (GO:0043565),Biological Process:positive regulation of transcription from RNA polymerase II promoter (GO:0045944)	cyclic AMP-responsive element-binding protein 3	1.65487e-06	9.18609e-05	24	0	15.1866	0.485673	0.0319804
B9EHW0	DRF	Protein phosphatase 1K (PP2C domain containing)	No	Ppm1k	Molecular Function:catalytic activity (GO:0003824),Molecular Function:protein serine/threonine phosphatase activity (GO:0004722),Biological Process:protein dephosphorylation (GO:0006470)	protein phosphatase 1K	5.69372e-05	0.00132007	24	0	18.0408	0.357398	0.0198106
P50428	DRF	Arylsulfatase A	No	Arsa	Biological Process:metabolic process (GO:0008152),Molecular Function:sulfuric ester hydrolase activity (GO:0008484)	arylsulfatase A	0.0490872	0.207605	24	1	15.0719	0.282977	0.0187752
A2A5W4	DRF	Glutaredoxin 2 (Thioltransferase)	No	Glrx2	Molecular Function:electron carrier activity (GO:0009055),Molecular Function:protein disulfide oxidoreductase activity (GO:0015035),Biological Process:cell redox homeostasis (GO:0045454)	glutaredoxin 3	0.0300029	0.145186	24	1	14.4001	0.117799	0.00818038
A0A0J9YVH9	DRF	Phosphoserine phosphatase (Fragment)	No	Psph	--	phosphoserine phosphatase	0.0173587	0.0958046	24	1	15.7455	0.399343	0.0253623
Q3UXU8	DRF	CST complex subunit STN1	Yes	Stn1	Molecular Function:nucleic acid binding (GO:0003676)	--	0.000248441	0.0037843	24	1	13.0873	0.518283	0.0396018
Q3UG25	DRF	Uncharacterized protein	No	Nfkb2	Molecular Function:DNA binding (GO:0003677),Molecular Function:protein binding (GO:0005515),Cellular Component:nucleus (GO:0005634),Cellular Component:cytoplasm (GO:0005737),Biological Process:signal transduction (GO:0007165)	nuclear factor of kappa light polypeptide gene enhancer in B-cells 2	0.0329412	0.155114	24	1	15.4273	0.123361	0.00799624
O89053	DRF	Coronin-1A	No	Coro1a	Biological Process:phagolysosome assembly (GO:0001845),Molecular Function:protein binding (GO:0005515),Biological Process:leukocyte chemotaxis (GO:0030595),Molecular Function:actin filament binding (GO:0051015)	coronin-1A	0.0427947	0.186175	24	1	18.8524	0.314879	0.0167023
Q8VE88	DRF	Protein FAM114A2	No	Fam114a2	--	--	0.00765777	0.0519487	24	1	17.4939	0.0279374	0.00159698
Q9DD18	DRF	D-aminoacyl-tRNA deacylase 1	No	Dtd1	Cellular Component:cytoplasm (GO:0005737),Biological Process:D-amino acid catabolic process (GO:0019478)	D-tyrosyl-tRNA(Tyr) deacylase	0.0229202	0.117721	24	1	14.2608	0.0698922	0.00490101
A2A4U9	DRF	Solute carrier family 13 member 3	No	Slc13a3	Molecular Function:transporter activity (GO:0005215),Biological Process:sodium ion transport (GO:0006814),Cellular Component:membrane (GO:0016020),Biological Process:transmembrane transport (GO:0055085)	solute carrier family 13 (sodium-dependent dicarboxylate transporter), member 2/3/5	0.0320599	0.15208	24	1	13.4439	0.116168	0.00864093
Q4FK74	DRF	ATP synthase, H+ transporting, mitochondrial F1 complex, delta subunit, isoform CRA_c	No	Atp5d	Biological Process:ATP synthesis coupled proton transport (GO:0015986)	F-type H+-transporting ATPase subunit delta	0.0347626	0.161036	24	1	24.3037	0.030597	0.00125894
Q6ZPZ3	DRF	Zinc finger CCCH domain-containing protein 4	No	Zc3h4	Molecular Function:metal ion binding (GO:0046872)	--	0.00188046	0.0182094	24	1	16.4528	0.0896962	0.00545173
Q8CGA0	DRF	Protein phosphatase 1F	No	Ppm1f	Molecular Function:catalytic activity (GO:0003824),Molecular Function:protein serine/threonine phosphatase activity (GO:0004722),Biological Process:protein dephosphorylation (GO:0006470)	protein phosphatase 1F	0.0379883	0.171736	24	1	17.9759	0.00328229	0.000182594
Q9QYI5	DRF	DnaJ homolog subfamily B member 2	No	Dnajb2	--	DnaJ homolog subfamily B member 2	0.0224079	0.116123	24	1	16.1937	0.00551066	0.000340297
P46414	DRF	Cyclin-dependent kinase inhibitor 1B	No	Cdkn1b	Molecular Function:cyclin-dependent protein serine/threonine kinase inhibitor activity (GO:0004861),Cellular Component:nucleus (GO:0005634),Cellular Component:cytoplasm (GO:0005737),Biological Process:cell cycle arrest (GO:0007050),Biological Process:regulation of cell proliferation (GO:0042127)	cyclin-dependent kinase inhibitor 1B	0.0333848	0.156947	24	1	14.9917	0.0169114	0.00112805
B2RXP1	DRF	Leucine-rich repeat and calponin homology domain-containing protein 3	No	Lrch3	Molecular Function:protein binding (GO:0005515)	--	0.000930727	0.0105355	24	1	15.019	0.148873	0.00991232
Q3TJD7	DRF	PDZ and LIM domain protein 7	No	Pdlim7	Molecular Function:protein binding (GO:0005515),Molecular Function:zinc ion binding (GO:0008270)	--	0.036367	0.166332	24	1	16.4628	0.351176	0.0213316
O35744	DRF	Chitinase-like protein 3	No	Chil3	Molecular Function:chitinase activity (GO:0004568),Biological Process:carbohydrate metabolic process (GO:0005975),Biological Process:chitin catabolic process (GO:0006032)	chitinase 3-like 3/4	0.00905528	0.0593373	24	1	17.2468	0.338439	0.0196233
Q8CEC6	DRF	Peptidylprolyl isomerase domain and WD repeat-containing protein 1	No	Ppwd1	Biological Process:protein peptidyl-prolyl isomerization (GO:0000413),Molecular Function:peptidyl-prolyl cis-trans isomerase activity (GO:0003755),Molecular Function:protein binding (GO:0005515),Biological Process:protein folding (GO:0006457)	peptidylprolyl isomerase domain and WD repeat-containing protein 1	0.0107198	0.0662868	24	1	16.7521	0.284114	0.0169599
Q9D0L8	DRF	mRNA cap guanine-N7 methyltransferase	No	Rnmt	--	mRNA (guanine-N7-)-methyltransferase	0.00144583	0.0147993	24	1	16.826	0.218529	0.0129876
Q2TBF9	DRF	Microtubule-associated protein 1 light chain 3 beta	No	Map1lc3b	--	microtubule-associated protein 1 light chain	0.0103248	0.0645078	24	1	18.6396	0.308795	0.0165666
Q8C0L9	DRF	Glycerophosphocholine phosphodiesterase GPCPD1	No	Gpcpd1	Biological Process:lipid metabolic process (GO:0006629),Molecular Function:phosphoric diester hydrolase activity (GO:0008081),Biological Process:glycerophospholipid catabolic process (GO:0046475),Molecular Function:glycerophosphocholine phosphodiesterase activity (GO:0047389),Molecular Function:starch binding (GO:2001070)	glycerophosphocholine phosphodiesterase GPCPD1	0.0499176	0.210485	24	1	19.1431	0.268108	0.0140055
B1AW21	DRF	Myotubularin	No	Mtm1	Biological Process:dephosphorylation (GO:0016311),Molecular Function:phosphatase activity (GO:0016791)	--	0.000235191	0.00363037	24	1	18.363	0.390316	0.0212556
Q3V166	DRF	Uncharacterized protein (Fragment)	No	Ppp4r3b	--	protein phosphatase 4 regulatory subunit 3	0.0210749	0.111498	24	2	15.9795	0.147167	0.00920975
A2AQA7	DRF	RNA helicase aquarius	No	Aqr	Cellular Component:spliceosomal complex (GO:0005681)	intron-binding protein aquarius	0.0193044	0.103959	24	2	17.4271	0.133796	0.00767747
E9PZ26	DRF	Bromodomain-containing 1	No	Brd1	Molecular Function:protein binding (GO:0005515),Molecular Function:zinc ion binding (GO:0008270)	bromodomain-containing protein 1	0.00127812	0.0134892	24	2	13.6682	0.176559	0.0129175
Q3TCF1	DRF	Uncharacterized protein	No	Fn1	Molecular Function:protein binding (GO:0005515),Cellular Component:extracellular region (GO:0005576)	fibronectin 1	0.0259083	0.13006	24	2	15.299	0.418226	0.0273368
Q3U9C4	DRF	Uncharacterized protein (Fragment)	No	Mrpl44	--	large subunit ribosomal protein L44	3.99945e-06	0.000176251	24	2	17.7984	0.154425	0.00867635
A0A0R4J0I9	DRF	Low density lipoprotein receptor-related protein 1	No	Lrp1	Molecular Function:calcium ion binding (GO:0005509),Molecular Function:protein binding (GO:0005515)	low-density lipoprotein receptor-related protein 1 (alpha-2-macroglobulin receptor)	0.0456279	0.196574	24	2	23.8313	0.0374339	0.00157079
O08692	DRF	Neutrophilic granule protein	Yes	Ngp	Molecular Function:cysteine-type endopeptidase inhibitor activity (GO:0004869),Cellular Component:extracellular region (GO:0005576),Biological Process:defense response (GO:0006952)	--	2.26804e-06	0.00012103	24	2	14.7564	0.596844	0.0404464
A0A0R4J0H0	DRF	Echinoderm microtubule-associated protein-like 4	No	Eml4	Molecular Function:protein binding (GO:0005515)	echinoderm microtubule-associated protein-like 4	0.0159487	0.0899139	24	2	18.9177	0.0667306	0.00352741
D3Z390	DRF	Bicaudal D homolog 2 (Drosophila), isoform CRA_a	No	Bicd2	Cellular Component:Golgi apparatus (GO:0005794),Biological Process:transport (GO:0006810)	protein bicaudal D	0.0386326	0.173561	24	2	20.8165	0.00223657	0.000107442
P19324	DRF	Serpin H1	No	Serpinh1	Molecular Function:serine-type endopeptidase inhibitor activity (GO:0004867),Molecular Function:collagen binding (GO:0005518),Cellular Component:extracellular space (GO:0005615)	serpin peptidase inhibitor, clade H, member 1	0.0499504	0.210485	24	2	19.731	0.0480961	0.00243759
Q99K28	DRF	ADP-ribosylation factor GTPase-activating protein 2	No	Arfgap2	Molecular Function:GTPase activator activity (GO:0005096)	ADP-ribosylation factor GTPase-activating protein 2/3	0.0381503	0.17219	24	2	21.0944	0.0175366	0.000831342
P97376	DRF	Protein FRG1	No	Frg1	--	protein FRG1	0.0301235	0.145525	24	2	15.958	0.322678	0.0202205
O08917	DRF	Flotillin-1	No	Flot1	--	flotillin	0.0456984	0.196732	24	2	19.2586	0.145918	0.00757674
Q3UDK1	DRF	TRAF-type zinc finger domain-containing protein 1	No	Trafd1	Molecular Function:zinc ion binding (GO:0008270)	--	0.00955278	0.0609372	24	2	15.9099	0.283908	0.0178447
Q80WJ7	DRF	Protein LYRIC	No	Mtdh	Biological Process:negative regulation of apoptotic process (GO:0043066),Biological Process:positive regulation of I-kappaB kinase/NF-kappaB signaling (GO:0043123),Biological Process:positive regulation of angiogenesis (GO:0045766)	--	0.0320413	0.15208	24	2	20.555	0.339275	0.0165057
A2AV19	DRF	Exosome complex component RRP4 (Fragment)	No	Exosc2	Cellular Component:exosome (RNase complex) (GO:0000178),Molecular Function:RNA binding (GO:0003723)	exosome complex component RRP4	0.00228417	0.0209976	24	2	16.6204	0.251659	0.0151416
Q8CB16	DRF	Uncharacterized protein	No	Palm	Biological Process:regulation of cell shape (GO:0008360),Cellular Component:membrane (GO:0016020)	A-kinase anchor protein 2	0.0325797	0.153914	24	2	14.7308	0.105836	0.0071847
A0A1D5RLV7	DRF	WD repeat and FYVE domain-containing protein 3	No	Wdfy3	Molecular Function:protein binding (GO:0005515),Molecular Function:metal ion binding (GO:0046872)	WD repeat and FYVE domain-containing protein 3	0.0146933	0.0844863	24	3	17.7688	0.239354	0.0134704
P39447	DRF	Tight junction protein ZO-1	No	Tjp1	Molecular Function:protein binding (GO:0005515),Cellular Component:bicellular tight junction (GO:0005923)	tight junction protein 1	0.00191039	0.0183811	24	3	21.1124	0.0942716	0.00446521
A2A483	DRF	Zinc finger, MYND-type-containing 8	No	Zmynd8	Molecular Function:protein binding (GO:0005515),Molecular Function:zinc ion binding (GO:0008270)	--	0.0300011	0.145186	24	3	16.1524	0.095605	0.00591892
A0A0R4J066	DRF	Coenzyme Q-binding protein COQ10 homolog B, mitochondrial	Yes	Coq10b	--	coenzyme Q-binding protein COQ10	0.00496683	0.0380285	24	3	15.7682	0.458418	0.0290723
Q921Y4	DRF	Molybdate-anion transporter	No	Mfsd5	Molecular Function:molybdate ion transmembrane transporter activity (GO:0015098),Biological Process:molybdate ion transport (GO:0015689),Cellular Component:integral component of membrane (GO:0016021)	--	0.0305367	0.146964	24	3	14.4555	0.167608	0.0115948
A0A1W2P711	DRF	Melanoma inhibitory activity protein 2	No	Mia2	--	--	0.0388316	0.174049	24	3	21.4095	0.0407947	0.00190545
Q66JR8	DRF	Ptms protein	No	Ptms	Molecular Function:RNA binding (GO:0003723),Molecular Function:translation elongation factor activity (GO:0003746),Molecular Function:ribosome binding (GO:0043022),Biological Process:positive regulation of translational elongation (GO:0045901)	translation initiation factor 5A	0.0478251	0.20331	24	3	22.9417	0.0613977	0.00267625
B2RSV4	DRF	Splicing factor 3b, subunit 3	No	Sf3b3	Molecular Function:nucleic acid binding (GO:0003676),Cellular Component:nucleus (GO:0005634)	splicing factor 3B subunit 3	0.0461277	0.197695	24	3	20.7009	0.108191	0.00522639
E9QPA1	DRF	RAB6A-GEF complex partner protein 1	No	Ric1	--	RAB6A-GEF complex partner protein 1	0.00956652	0.0609575	24	3	16.0925	0.183093	0.0113776
A0A3B2WCD8	DRF	Far upstream element-binding protein 2	No	Khsrp	Molecular Function:nucleic acid binding (GO:0003676),Molecular Function:RNA binding (GO:0003723)	far upstream element-binding protein	0.00952066	0.0609343	24	3	22.0314	0.0577754	0.0026224
Q8VDH1	DRF	F-box only protein 21	No	Fbxo21	Molecular Function:DNA binding (GO:0003677),Molecular Function:protein binding (GO:0005515)	F-box protein 21	0.0129588	0.0762598	24	3	15.8365	0.439575	0.027757
D3YZC9	DRF	Splicing factor 1	No	Sf1	Molecular Function:nucleic acid binding (GO:0003676),Molecular Function:RNA binding (GO:0003723),Molecular Function:zinc ion binding (GO:0008270),Molecular Function:pre-mRNA branch point binding (GO:0045131)	splicing factor 1	0.00594389	0.0433259	24	3	20.1996	0.0768154	0.00380281
E9PUR6	DRF	Glucocorticoid receptor	No	Nr3c1	Molecular Function:DNA binding (GO:0003677),Molecular Function:steroid hormone receptor activity (GO:0003707),Molecular Function:glucocorticoid receptor activity (GO:0004883),Molecular Function:steroid binding (GO:0005496),Cellular Component:nucleus (GO:0005634),Molecular Function:zinc ion binding (GO:0008270),Biological Process:glucocorticoid receptor signaling pathway (GO:0042921),Biological Pr…	glucocorticoid receptor	0.018908	0.102398	24	3	17.9477	0.0662066	0.00368887
Q60950	DRF	MYB-1a	No	Ybx1	Molecular Function:nucleic acid binding (GO:0003676),Molecular Function:DNA binding (GO:0003677)	Y-box-binding protein 1	0.00111979	0.01229	24	3	13.8414	0.265361	0.0191715
Q8K124	DRF	Pleckstrin homology domain-containing family O member 2	No	Plekho2	--	--	0.00837098	0.0555468	24	3	16.9771	0.212464	0.0125148
E9Q6U4	DRF	Prefoldin subunit 4	No	Pfdn4	Biological Process:protein folding (GO:0006457),Cellular Component:prefoldin complex (GO:0016272),Molecular Function:unfolded protein binding (GO:0051082)	prefoldin subunit 4	0.0123116	0.0738823	24	3	13.2342	0.225452	0.0170355
Q8BYW1	DRF	Rho GTPase-activating protein 25	No	Arhgap25	Biological Process:signal transduction (GO:0007165)	Rho GTPase-activating protein 22/24/25	0.000113582	0.00217844	24	3	14.6695	0.247132	0.0168467
Q3TXX8	DRF	N-WASP	No	Wasl	Molecular Function:actin binding (GO:0003779),Biological Process:actin filament organization (GO:0007015),Biological Process:positive regulation of Arp2/3 complex-mediated actin nucleation (GO:2000601)	Wiskott-Aldrich syndrome protein	0.000190063	0.00311624	24	3	19.682	0.147409	0.00748956
Q61687	DRF	Transcriptional regulator ATRX	No	Atrx	Molecular Function:ATP binding (GO:0005524)	transcriptional regulator ATRX	0.000131906	0.00240219	24	3	16.8105	0.199757	0.0118829
Q8CIH5	DRF	1-phosphatidylinositol 4,5-bisphosphate phosphodiesterase gamma-2	No	Plcg2	Molecular Function:phosphatidylinositol phospholipase C activity (GO:0004435),Molecular Function:protein binding (GO:0005515),Biological Process:lipid metabolic process (GO:0006629),Biological Process:signal transduction (GO:0007165),Biological Process:intracellular signal transduction (GO:0035556)	phosphatidylinositol phospholipase C, gamma-2	1.2492e-06	7.59117e-05	24	3	15.6468	0.158748	0.0101457
Q6P1F5	DRF	Huntingtin interacting protein 1 related	No	Hip1r	Molecular Function:actin binding (GO:0003779),Molecular Function:phospholipid binding (GO:0005543),Cellular Component:clathrin-coated pit (GO:0005905),Biological Process:endocytosis (GO:0006897),Biological Process:apoptotic process (GO:0006915),Cellular Component:clathrin-coated vesicle (GO:0030136),Molecular Function:clathrin binding (GO:0030276),Molecular Function:phosphatidylinositol binding (…	huntingtin-interacting protein 1-related protein	0.0438998	0.190123	24	3	18.7105	0.127718	0.006826
Q922U1	DRF	U4/U6 small nuclear ribonucleoprotein Prp3	No	Prpf3	Biological Process:mRNA processing (GO:0006397),Cellular Component:U4/U6 x U5 tri-snRNP complex (GO:0046540)	U4/U6 small nuclear ribonucleoprotein PRP3	0.00528369	0.0397689	24	3	17.7957	0.174413	0.00980085
F6RJ39	DRF	Apoptotic chromatin condensation inducer in the nucleus (Fragment)	No	Acin1	--	apoptotic chromatin condensation inducer in the nucleus	0.000279635	0.00412872	24	3	20.0854	0.119906	0.00596984
E0CYM9	DRF	Decaprenyl-diphosphate synthase subunit 2	No	Pdss2	Biological Process:isoprenoid biosynthetic process (GO:0008299)	decaprenyl-diphosphate synthase subunit 2	0.000277414	0.004117	24	4	14.7158	0.166655	0.0113249
D3Z2E3	DRF	RalBP1-associated Eps domain-containing protein 1	No	Reps1	Molecular Function:calcium ion binding (GO:0005509),Molecular Function:protein binding (GO:0005515),Biological Process:receptor-mediated endocytosis (GO:0006898)	RalBP1-associated Eps domain-containing protein	2.90505e-05	0.000812017	24	4	17.4182	0.205942	0.0118234
Q3U0F2	DRF	Uncharacterized protein	No	Zfp593	Molecular Function:nucleic acid binding (GO:0003676),Molecular Function:zinc ion binding (GO:0008270),Molecular Function:metal ion binding (GO:0046872)	bud site selection protein 20	0.000334217	0.00470594	24	4	13.7878	0.396891	0.0287857
A0A1S6GWJ0	DRF	Oxysterol-binding protein	No	Osbpl9	--	oxysterol-binding protein-related protein 9/10/11	0.00183958	0.0179087	24	4	17.5448	0.104091	0.00593286
G5E924	DRF	Heterogeneous nuclear ribonucleoprotein L (Fragment)	No	Hnrnpl	Molecular Function:nucleic acid binding (GO:0003676)	heterogeneous nuclear ribonucleoprotein L	0.00101511	0.0113132	24	4	21.9785	0.0571895	0.00260207
P56959	DRF	RNA-binding protein FUS	No	Fus	Molecular Function:nucleic acid binding (GO:0003676),Molecular Function:zinc ion binding (GO:0008270)	RNA-binding protein FUS	0.0245031	0.124631	24	4	21.1558	0.0818649	0.00386963
Q6PE54	DRF	Probable ATP-dependent RNA helicase DHX40	Yes	Dhx40	Molecular Function:nucleic acid binding (GO:0003676),Molecular Function:helicase activity (GO:0004386),Molecular Function:ATP binding (GO:0005524)	ATP-dependent RNA helicase DHX40	0.00142345	0.014622	24	4	16.5696	0.662704	0.0399951
A0A1B0GRY8	DRF	Troponin I, fast skeletal muscle (Fragment)	No	Tnni2	Cellular Component:troponin complex (GO:0005861)	troponin I, fast skeletal muscle	0.00369955	0.0305982	24	4	12.6921	0.223214	0.0175868
E2FHV9	DRF	Protease serine 34	Yes		Molecular Function:serine-type endopeptidase activity (GO:0004252),Biological Process:proteolysis (GO:0006508)	--	1.75274e-07	2.06501e-05	24	4	12.9237	0.535748	0.0414547
Q80UL3	DRF	Galactokinase 1	No	Galk1	Molecular Function:galactokinase activity (GO:0004335),Molecular Function:ATP binding (GO:0005524),Cellular Component:cytoplasm (GO:0005737),Biological Process:galactose metabolic process (GO:0006012),Biological Process:metabolic process (GO:0008152),Molecular Function:kinase activity (GO:0016301),Biological Process:carbohydrate phosphorylation (GO:0046835)	galactokinase	0.0383361	0.172616	24	4	21.7252	0.0582112	0.00267943
Q05117	DRF	Tartrate-resistant acid phosphatase type 5	No	Acp5	Molecular Function:hydrolase activity (GO:0016787)	tartrate-resistant acid phosphatase type 5	0.0081855	0.05463	24	4	19.7148	0.11065	0.00561255
A0A0R4J1V0	DRF	Na(+)/H(+) exchange regulatory cofactor NHE-RF3	No	Pdzk1	Molecular Function:protein binding (GO:0005515)	--	0.0277045	0.137051	24	4	21.2746	0.0416618	0.00195829
Q3UED7	DRF	Interferon-gamma-inducible GTPase Ifgga2 protein	No	Gm4951	Molecular Function:GTP binding (GO:0005525),Cellular Component:membrane (GO:0016020)	--	0.0380953	0.172085	24	4	19.5543	0.12009	0.00614135
Q8BPF4	DRF	Uncharacterized protein	No		Molecular Function:iron ion binding (GO:0005506),Cellular Component:hemoglobin complex (GO:0005833),Biological Process:oxygen transport (GO:0015671),Molecular Function:oxygen binding (GO:0019825),Molecular Function:heme binding (GO:0020037)	hemoglobin subunit alpha	5.96536e-05	0.00136806	24	4	14.7463	0.433979	0.0294296
A0A0R4J1W7	DRF	CDC23 (Cell division cycle 23, yeast, homolog), isoform CRA_c	No	Cdc23	Molecular Function:protein binding (GO:0005515),Cellular Component:anaphase-promoting complex (GO:0005680),Biological Process:regulation of mitotic metaphase/anaphase transition (GO:0030071)	anaphase-promoting complex subunit 8	2.96667e-05	0.000815552	24	4	15.4921	0.230133	0.0148549
Q9WV69	DRF	Dematin	No	Dmtn	Molecular Function:actin binding (GO:0003779),Biological Process:cytoskeleton organization (GO:0007010)	--	0.011229	0.0687434	24	4	16.4947	0.300594	0.0182237
Q91VR7	DRF	Microtubule-associated proteins 1A/1B light chain 3A	No	Map1lc3a	--	microtubule-associated protein 1 light chain	0.000196297	0.00316543	24	4	12.8908	0.449153	0.034843
Q8BNX1	DRF	C-type lectin domain family 4 member G	No	Clec4g	--	C-type lectin superfamily 4 member G	0.0166953	0.093303	24	4	17.1496	0.167574	0.00977135
Q3UMT1	DRF	Protein phosphatase 1 regulatory subunit 12C	No	Ppp1r12c	Molecular Function:protein binding (GO:0005515),Molecular Function:protein kinase binding (GO:0019901)	protein phosphatase 1 regulatory subunit 12C	0.0115039	0.0701246	24	4	16.8611	0.262534	0.0155704
H3BL10	DRF	Zinc finger protein basonuclin-2 (Fragment)	No	Bnc2	Molecular Function:metal ion binding (GO:0046872)	--	0.00152973	0.0155478	24	4	13.0405	0.356678	0.0273515
Q62261	DRF	Spectrin beta chain, non-erythrocytic 1	No	Sptbn1	Molecular Function:protein binding (GO:0005515),Molecular Function:phospholipid binding (GO:0005543)	spectrin beta	0.00250186	0.0224623	24	4	23.0187	0.0377187	0.00163861
A0A075DCG2	DRF	Cytochrome c oxidase subunit 3	Yes	COX3	Molecular Function:heme-copper terminal oxidase activity (GO:0015002),Cellular Component:membrane (GO:0016020),Biological Process:aerobic electron transport chain (GO:0019646)	cytochrome c oxidase subunit 3	0.0187987	0.102093	24	4	18.6936	0.504026	0.0269624
D3YZR1	DRF	Protein TSSC4 (Fragment)	No	Tssc4	--	--	0.0187876	0.102093	24	4	15.8153	0.0976241	0.00617277
G3UZY2	DRF	Thioredoxin, mitochondrial (Fragment)	No	Txn2	Biological Process:cell redox homeostasis (GO:0045454)	thioredoxin 1	0.0152489	0.0864753	24	4	20.15	0.0822076	0.00407977
O08715	DRF	A-kinase anchor protein 1, mitochondrial	No	Akap1	Molecular Function:nucleic acid binding (GO:0003676),Molecular Function:RNA binding (GO:0003723),Cellular Component:mitochondrion (GO:0005739),Biological Process:regulation of protein kinase A signaling (GO:0010738),Molecular Function:protein kinase A regulatory subunit binding (GO:0034237)	A-kinase anchor protein 1, mitochondrial	0.0192185	0.103593	24	4	20.5132	0.314582	0.0153356
Q5UCA9	DRF	Ribonuclease 4	No	Rnase4	Molecular Function:nucleic acid binding (GO:0003676)	ribonuclease 4	0.000521837	0.00668058	24	4	16.5917	0.133379	0.00803892
Q6IRU2	DRF	Tropomyosin alpha-4 chain	No	Tpm4	--	tropomyosin 4	0.000364059	0.00498037	24	4	18.4346	0.186825	0.0101345
Q99L88	DRF	Beta-1-syntrophin	No	Sntb1	Molecular Function:structural molecule activity (GO:0005198),Molecular Function:protein binding (GO:0005515)	--	0.0483011	0.20488	24	4	20.7516	0.0291774	0.00140603
A0A3B2WBL1	DRF	Ribosomal protein	No	Rpl10a	--	large subunit ribosomal protein L10Ae	0.0231187	0.118319	24	4	18.9277	0.199165	0.0105224
Q60737	DRF	Casein kinase II subunit alpha	No	Csnk2a1	Molecular Function:protein kinase activity (GO:0004672),Molecular Function:ATP binding (GO:0005524),Biological Process:protein phosphorylation (GO:0006468)	casein kinase II subunit alpha	0.0422957	0.18498	24	4	20.1465	0.0434213	0.00215528
B2RQW1	DRF	Tumor necrosis factor, alpha-induced protein 2	No	Tnfaip2	Cellular Component:exocyst (GO:0000145),Biological Process:exocytosis (GO:0006887)	tumor necrosis factor alpha-induced protein 2	0.00693049	0.0481613	24	4	13.5941	0.257385	0.0189337
Q9JIG8	DRF	PRA1 family protein 2	Yes	Praf2	--	PRA1 family protein 2	1.88331e-05	0.000600682	24	4	13.328	0.684872	0.051386
Q64685	DRF	Beta-galactoside alpha-2,6-sialyltransferase 1	No	St6gal1	Biological Process:protein glycosylation (GO:0006486),Molecular Function:sialyltransferase activity (GO:0008373)	beta-galactoside alpha-2,6-sialyltransferase (sialyltransferase 1)	0.00034129	0.00479383	24	4	16.8943	0.170528	0.0100938
I6L9I7	DRF	Cbx3 protein	No	Cbx3	Cellular Component:nucleus (GO:0005634)	chromobox protein 3	0.0271302	0.134903	24	4	17.4693	0.0835915	0.00478505
Q925E7	DRF	Serine/threonine-protein phosphatase 2A 55 kDa regulatory subunit B delta isoform	Yes	Ppp2r2d	Cellular Component:protein phosphatase type 2A complex (GO:0000159),Molecular Function:protein binding (GO:0005515),Molecular Function:protein phosphatase regulator activity (GO:0019888)	serine/threonine-protein phosphatase 2A regulatory subunit B	0.00728206	0.0501663	24	4	15.8588	0.520601	0.0328272
Q8C3X2	DRF	Coiled-coil domain-containing protein 90B, mitochondrial	No	Ccdc90b	--	--	0.00353081	0.029627	24	4	16.7347	0.446506	0.0266815
Q9CYL5	DRF	Golgi-associated plant pathogenesis-related protein 1	No	Glipr2	--	--	0.0396605	0.176519	24	4	13.7539	0.236715	0.0172108
Q8BJS4	DRF	SUN domain-containing protein 2	Yes	Sun2	Cellular Component:integral component of nuclear inner membrane (GO:0005639),Cellular Component:LINC complex (GO:0034993)	SUN domain-containing protein 1/2	3.05788e-06	0.000145894	24	4	16.9058	0.530743	0.0313941
P21460	DRF	Cystatin-C	No	Cst3	Molecular Function:cysteine-type endopeptidase inhibitor activity (GO:0004869)	cystatin-C	0.0288456	0.141363	24	4	14.6077	0.184858	0.0126548
B9EK92	DRF	Ras interacting protein 1	No	Rasip1	Biological Process:signal transduction (GO:0007165)	--	0.0225335	0.11646	24	4	18.312	0.285543	0.0155932
Q9JMD0	DRF	BUB3-interacting and GLEBS motif-containing protein ZNF207	Yes	Znf207	--	--	0.0109748	0.0674854	24	4	19.5049	0.557272	0.0285708
Q3TKN7	DRF	COMM domain containing 10, isoform CRA_c	No	Commd10	--	--	0.00633289	0.0453952	24	4	17.1243	0.189429	0.011062
Q80X50	DRF	Ubiquitin-associated protein 2-like	No	Ubap2l	--	--	0.0404134	0.179054	24	4	19.0724	0.0976388	0.00511939
Q8R5L1	DRF	Complement component 1 Q subcomponent-binding protein, mitochondrial	No	C1qbp	Cellular Component:mitochondrial matrix (GO:0005759)	complement component 1 Q subcomponent-binding protein, mitochondrial	0.0169613	0.094242	24	4	19.9149	0.235965	0.0118486
P08228	DRF	Superoxide dismutase [Cu-Zn]	No	Sod1	Biological Process:superoxide metabolic process (GO:0006801),Molecular Function:metal ion binding (GO:0046872),Biological Process:oxidation-reduction process (GO:0055114)	superoxide dismutase, Cu-Zn family	0.0375388	0.170103	24	4	27.487	0.0991203	0.00360608
D3YU56	DRF	Inner nuclear membrane protein Man1	No	Lemd3	Cellular Component:integral component of nuclear inner membrane (GO:0005639)	inner nuclear membrane protein Man1	0.000344411	0.00481523	24	4	16.3538	0.218297	0.0133484
A2A813	DRF	Protein/nucleic acid deglycase DJ-1	No	Park7	--	protein DJ-1	0.0038614	0.0315766	24	4	24.2259	0.0413792	0.00170806
A0A0X1KG66	DRF	ER membrane protein complex subunit 10	No	Emc10	--	--	0.00949868	0.0609343	24	4	16.7944	0.11619	0.0069184
E9QNA7	DRF	Sorbin and SH3 domain-containing protein 1	No	Sorbs1	Molecular Function:protein binding (GO:0005515),Biological Process:actin filament organization (GO:0007015),Biological Process:insulin receptor signaling pathway (GO:0008286)	sorbin and SH3 domain containing 1	0.000131604	0.00240219	24	4	20.0032	0.124562	0.0062271
Q6ZPS0	DRF	MKIAA1398 protein (Fragment)	No	Rrbp1	--	ribosome-binding protein 1	0.00577154	0.0424091	24	4	16.3728	0.430822	0.0263133
P49710	DRF	Hematopoietic lineage cell-specific protein	No	Hcls1	Molecular Function:actin binding (GO:0003779),Molecular Function:protein binding (GO:0005515),Biological Process:actin filament polymerization (GO:0030041)	cortactin	0.0129378	0.0762598	24	4	18.276	0.150978	0.00826101
Q3U536	DRF	Uncharacterized protein	No	Npm1	Molecular Function:nucleic acid binding (GO:0003676)	nucleophosmin 1	0.00136619	0.0142059	24	5	19.0487	0.233911	0.0122796
A0A0N4SUZ3	DRF	U6 snRNA-associated Sm-like protein LSm8	No	Lsm8	--	U6 snRNA-associated Sm-like protein LSm8	0.0168347	0.0937988	24	5	14.7387	0.295797	0.0200693
Q8BQL7	DRF	Uncharacterized protein	No	Tollip	Molecular Function:protein binding (GO:0005515)	toll-interacting protein	0.0115279	0.0701268	24	5	17.9293	0.16269	0.00907398
P14733	DRF	Lamin-B1	No	Lmnb1	Molecular Function:structural molecule activity (GO:0005198),Cellular Component:intermediate filament (GO:0005882)	lamin B	0.0241581	0.123202	24	5	21.2841	0.0749536	0.00352157
A0A1B0GT26	DRF	BCL2/adenovirus E1B 19 kDa protein-interacting protein 3	No	Bnip3	Cellular Component:mitochondrial envelope (GO:0005740),Cellular Component:integral component of membrane (GO:0016021),Biological Process:positive regulation of apoptotic process (GO:0043065)	BCL2/adenovirus E1B 19 kDa protein-interacting protein 3	0.0210906	0.111498	24	5	16.8269	0.299137	0.0177773
P50543	DRF	Protein S100-A11	No	S100a11	Molecular Function:calcium ion binding (GO:0005509),Biological Process:regulation of cell proliferation (GO:0042127),Molecular Function:calcium-dependent protein binding (GO:0048306)	--	0.0486565	0.206085	24	5	13.7518	0.128481	0.0093428
Q9D828	DRF	Uncharacterized protein	No	Tfg	Molecular Function:protein binding (GO:0005515)	protein TFG	0.00989909	0.062388	24	5	18.891	0.222883	0.0117984
Q4FJU3	DRF	Crip2 protein	No	Crip2	Molecular Function:zinc ion binding (GO:0008270)	--	0.00308728	0.0264827	24	5	20.2668	0.139527	0.00688454
Q9CPZ8	DRF	COX assembly mitochondrial protein homolog	No	Cmc1	--	COX assembly mitochondrial protein 1	0.00389444	0.0318	24	5	15.3794	0.112346	0.00730494
D3Z7E5	DRF	Glycogen synthase kinase-3 alpha	No	Gsk3a	Molecular Function:protein kinase activity (GO:0004672),Molecular Function:ATP binding (GO:0005524),Biological Process:protein phosphorylation (GO:0006468)	glycogen synthase kinase 3 alpha	0.0499915	0.210504	24	5	15.931	0.0772777	0.00485079
P61148	DRF	Fibroblast growth factor 1	No	Fgf1	Molecular Function:fibroblast growth factor receptor binding (GO:0005104),Cellular Component:extracellular region (GO:0005576),Molecular Function:growth factor activity (GO:0008083),Biological Process:fibroblast growth factor receptor signaling pathway (GO:0008543)	fibroblast growth factor 1	0.00407887	0.0329333	24	5	16.9404	0.306091	0.0180687
Q3UVU3	DRF	Zinc transporter 10	No	Slc30a10	Biological Process:cation transport (GO:0006812),Molecular Function:cation transmembrane transporter activity (GO:0008324),Cellular Component:integral component of membrane (GO:0016021),Biological Process:transmembrane transport (GO:0055085)	solute carrier family 30 (zinc transporter), member 10	0.0254698	0.128417	24	5	14.3454	0.170197	0.0118643
Q3KQQ1	DRF	Nsfl1c protein (Fragment)	No	Nsfl1c	Molecular Function:protein binding (GO:0005515)	UBX domain-containing protein 1	0.00020737	0.00330704	24	5	21.2582	0.139774	0.00657505
O55042	DRF	Alpha-synuclein	No	Snca	Cellular Component:cytoplasm (GO:0005737),Biological Process:regulation of dopamine secretion (GO:0014059)	alpha-synuclein	0.0130816	0.0767482	24	5	17.2259	0.248873	0.0144476
B2RQZ6	DRF	GPRIN family member 3	No	Gprin3	--	--	0.0147888	0.0848168	24	5	18.3874	0.191171	0.0103969
A0A0R4J0M1	DRF	Tubulin-specific Chaperone C	No	Tbcc	Biological Process:post-chaperonin tubulin folding pathway (GO:0007023),Molecular Function:tubulin binding (GO:0015631)	tubulin-specific chaperone C	0.00344663	0.0290049	24	5	16.3133	0.194637	0.0119312
Q7TSR6	DRF	ATP-binding cassette sub-family G member 8	No	Abcg8	Molecular Function:ATP binding (GO:0005524),Cellular Component:membrane (GO:0016020),Molecular Function:ATPase activity (GO:0016887)	ATP-binding cassette, subfamily G (WHITE), member 8 (sterolin 2)	0.00292192	0.0252898	24	5	17.175	0.181097	0.0105442
P49312	DRF	Heterogeneous nuclear ribonucleoprotein A1	No	Hnrnpa1	Molecular Function:nucleic acid binding (GO:0003676)	heterogeneous nuclear ribonucleoprotein A1/A3	0.000425259	0.00565673	24	5	19.5214	0.425397	0.0217913
G3UYV7	DRF	40S ribosomal protein S28 (Fragment)	No	Rps28	Molecular Function:structural constituent of ribosome (GO:0003735),Cellular Component:intracellular (GO:0005622),Cellular Component:ribosome (GO:0005840),Biological Process:translation (GO:0006412)	small subunit ribosomal protein S28e	0.00989042	0.062388	24	5	21.7128	0.218578	0.0100668
Q3UBU9	DRF	Peptidylprolyl isomerase	No	Fkbp3	--	FK506-binding protein 3	0.0314763	0.150425	24	5	20.9589	0.0958914	0.00457521
A0A5E1	DRF	Insulin-like growth factor binding protein 7	No	Igfbp7	Biological Process:regulation of cell growth (GO:0001558),Molecular Function:protein binding (GO:0005515),Molecular Function:insulin-like growth factor binding (GO:0005520),Cellular Component:extracellular region (GO:0005576)	--	3.5586e-07	3.42397e-05	24	5	17.548	0.376537	0.0214575
A0A1Y7VN70	DRF	Glutaredoxin-related protein 5, mitochondrial	No	Glrx5	Molecular Function:electron carrier activity (GO:0009055),Molecular Function:protein disulfide oxidoreductase activity (GO:0015035),Biological Process:cell redox homeostasis (GO:0045454)	monothiol glutaredoxin	0.00894304	0.0588275	24	5	20.4788	0.168737	0.00823962
A0A1B0GR19	DRF	Reticulocalbin-3 (Fragment)	No	Rcn3	Molecular Function:calcium ion binding (GO:0005509)	--	0.0215512	0.113002	24	5	14.349	0.213053	0.014848
Q6P1G0	DRF	HEAT repeat-containing protein 6	No	Heatr6	--	--	0.0339913	0.158635	24	5	16.4421	0.213042	0.012957
A2AVJ7	DRF	Ribosome-binding protein 1	No	Rrbp1	Biological Process:protein transport (GO:0015031),Cellular Component:integral component of endoplasmic reticulum membrane (GO:0030176)	ribosome-binding protein 1	2.64799e-06	0.000135282	24	5	24.582	0.147063	0.00598256
A0A0R4J0T8	DRF	ADP-ribosylation factor GTPase-activating protein 3	No	Arfgap3	Molecular Function:GTPase activator activity (GO:0005096)	ADP-ribosylation factor GTPase-activating protein 2/3	0.0257446	0.129463	24	5	16.4007	0.161612	0.00985398
Q3U4A3	DRF	Uncharacterized protein	No	Cd2bp2	Molecular Function:protein binding (GO:0005515)	CD2 antigen cytoplasmic tail-binding protein 2	0.0411349	0.181414	24	5	15.4607	0.267573	0.0173066
A0A1S6GWJ6	DRF	Uncharacterized protein	No	Cnot2	Cellular Component:nucleus (GO:0005634)	CCR4-NOT transcription complex subunit 2	0.00628095	0.0451555	24	5	16.5537	0.0678478	0.00409866
A0A0R4J0E1	DRF	Fibrinogen-like protein 1	No	Fgl1	--	--	0.00196233	0.0187535	24	5	16.1647	0.4492	0.027789
Q3U6Q1	DRF	Uncharacterized protein	No	Wbp11	Biological Process:RNA processing (GO:0006396)	WW domain-binding protein 11	4.0703e-05	0.00104435	24	5	17.9811	0.175272	0.00974756
D3Z6Q9	DRF	Bridging integrator 2	No	Bin2	Molecular Function:protein binding (GO:0005515),Cellular Component:cytoplasm (GO:0005737)	bridging integrator 2	5.80703e-05	0.00134096	24	5	16.623	0.412543	0.0248175
Q3U741	DRF	DEAD (Asp-Glu-Ala-Asp) box polypeptide 17, isoform CRA_a	No	Ddx17	Molecular Function:nucleic acid binding (GO:0003676),Molecular Function:ATP binding (GO:0005524)	ATP-dependent RNA helicase DDX17	4.23901e-08	7.84734e-06	24	5	20.8109	0.147415	0.00708353
Q3UZ39	DRF	Leucine-rich repeat flightless-interacting protein 1	No	Lrrfip1	--	--	0.0312113	0.149405	24	5	17.0897	0.140205	0.00820402
A2AWT5	DRF	Nucleolar transcription factor 1	Yes	Ubtf	--	upstream-binding transcription factor	4.77452e-06	0.000196881	24	5	19.046	0.806732	0.042357
A0A087WR57	DRF	Death-associated protein 1	No	Dap	--	--	0.00207162	0.0194839	24	5	16.8935	0.439241	0.0260006
G5E8H9	DRF	MCG134493	No	Rdh19	--	--	0.0350423	0.161839	24	5	22.531	0.192201	0.00853049
Q8R3V5	DRF	Endophilin-B2	No	Sh3glb2	Molecular Function:protein binding (GO:0005515),Cellular Component:cytoplasm (GO:0005737)	endophilin-B2	0.0044563	0.0353382	24	5	17.0888	0.115671	0.00676882
Q9JHS9	DRF	Spliceosome-associated protein CWC15 homolog	No	Cwc15	Cellular Component:spliceosomal complex (GO:0005681)	protein CWC15	0.0080474	0.0539578	24	5	14.2894	0.437675	0.0306293
P41317	DRF	Mannose-binding protein C	No	Mbl2	--	mannose-binding lectin	0.00109862	0.0121037	24	5	20.6914	0.187789	0.0090757
B2RVP3	DRF	Uncharacterized protein	No	Oxld1	--	--	0.00195771	0.0187427	24	5	13.9805	0.298847	0.0213759
Q9WV02	DRF	RNA-binding motif protein, X chromosome	No	Rbmx	Molecular Function:nucleic acid binding (GO:0003676)	heterogeneous nuclear ribonucleoprotein G	0.0430369	0.186984	24	5	21.2182	0.140104	0.00660303
A0A0R7FDL7	DRF	MHC class II alpha chain	No	H2-Ea-ps	Molecular Function:protein binding (GO:0005515),Biological Process:immune response (GO:0006955),Cellular Component:membrane (GO:0016020),Biological Process:antigen processing and presentation (GO:0019882),Cellular Component:MHC class II protein complex (GO:0042613)	major histocompatibility complex, class II	0.00104363	0.0115625	24	5	14.5385	0.443549	0.0305086
F8WIE5	DRF	E3 ubiquitin-protein ligase HECTD1	No	Hectd1	Molecular Function:ubiquitin-protein transferase activity (GO:0004842),Molecular Function:protein binding (GO:0005515),Biological Process:protein ubiquitination (GO:0016567),Molecular Function:metal ion binding (GO:0046872)	E3 ubiquitin-protein ligase HECTD1	0.022768	0.117252	24	5	19.9181	0.136493	0.0068527
E9QP49	DRF	EH domain-binding protein 1-like protein 1	No	Ehbp1l1	Molecular Function:protein binding (GO:0005515)	--	0.00891459	0.0587771	24	5	12.7144	0.213862	0.0168205
F6RND9	DRF	Myosin phosphatase Rho-interacting protein (Fragment)	No	Mprip	--	--	0.0145894	0.0840564	24	5	18.1344	0.15111	0.00833273
B2RWH3	DRF	Histone H2A	No	Hist2h2aa1	Cellular Component:nucleosome (GO:0000786),Molecular Function:DNA binding (GO:0003677),Cellular Component:nucleus (GO:0005634)	histone H2A	0.0426924	0.18601	24	5	15.8283	0.310945	0.0196449
Q0VG22	DRF	START domain containing 10	No	Stard10	Molecular Function:lipid binding (GO:0008289)	--	0.028884	0.141431	24	5	23.3269	0.133644	0.00572918
O54782	DRF	Epididymis-specific alpha-mannosidase	No	Man2b2	Molecular Function:alpha-mannosidase activity (GO:0004559),Biological Process:carbohydrate metabolic process (GO:0005975),Biological Process:mannose metabolic process (GO:0006013),Molecular Function:zinc ion binding (GO:0008270),Molecular Function:mannosidase activity (GO:0015923)	epididymis-specific alpha-mannosidase	0.000814705	0.00942544	24	5	17.8693	0.277048	0.0155041
Q9D903	DRF	Probable rRNA-processing protein EBP2	No	Ebna1bp2	--	rRNA-processing protein EBP2	0.00922217	0.0599561	24	5	16.7122	0.135834	0.00812783
Q8CEW9	DRF	Splicing factor 3B subunit 5	No	Sf3b5	--	splicing factor 3B subunit 5	0.0230157	0.118106	24	5	15.0958	0.230458	0.0152664
Q542B0	DRF	Uncharacterized protein	No	Exosc4	--	exosome complex component RRP41	0.00475286	0.0371187	24	5	17.3482	0.191601	0.0110444
Q8K4K6	DRF	Pantothenate kinase 1	No	Pank1	Molecular Function:pantothenate kinase activity (GO:0004594),Molecular Function:ATP binding (GO:0005524),Biological Process:coenzyme A biosynthetic process (GO:0015937)	type II pantothenate kinase	0.0335088	0.157263	24	5	16.7789	0.258756	0.0154215
A0A0A0MQ79	DRF	Protein PRRC2C	No	Prrc2c	--	--	6.96472e-10	5.02592e-07	24	5	19.3603	0.223139	0.0115256
Q7TSC1	DRF	Protein PRRC2A	No	Prrc2a	--	--	0.00671023	0.0471841	24	5	19.1849	0.178522	0.00930531
D3YYT0	DRF	Cadherin-2	No	Cdh2	Molecular Function:calcium ion binding (GO:0005509),Biological Process:cell adhesion (GO:0007155),Biological Process:homophilic cell adhesion via plasma membrane adhesion molecules (GO:0007156),Biological Process:regulation of signal transduction (GO:0009966),Cellular Component:membrane (GO:0016020)	cadherin 2, type 1, N-cadherin	1.33165e-06	7.89548e-05	24	5	21.0678	0.0918804	0.00436117
Q8VE10	DRF	N-alpha-acetyltransferase 40	Yes	Naa40	Molecular Function:N-acetyltransferase activity (GO:0008080)	N-alpha-acetyltransferase 40	0.00040955	0.00549845	24	5	13.8192	0.553386	0.0400446
Q6P4T2	DRF	U5 small nuclear ribonucleoprotein 200 kDa helicase	No	Snrnp200	Molecular Function:nucleic acid binding (GO:0003676),Molecular Function:ATP binding (GO:0005524)	pre-mRNA-splicing helicase BRR2	0.000157369	0.00273605	24	5	21.1159	0.0958573	0.00453957
B8YJF9	DRF	Lactoferrin	No	Ltf	Cellular Component:extracellular space (GO:0005615)	lactotransferrin	0.00244059	0.0219463	24	5	16.9546	0.242305	0.0142914
Q61292	DRF	Laminin subunit beta-2	No	Lamb2	Molecular Function:protein binding (GO:0005515)	laminin, beta 2	0.0251614	0.127084	24	5	18.953	0.128819	0.00679675
Q8K4Q8	DRF	Collectin-12	No	Colec12	--	collectin sub-family member 12	0.0268059	0.133752	24	5	13.7209	0.325172	0.0236991
Q3TFE2	DRF	Uncharacterized protein	No	Nup62	Cellular Component:nuclear pore (GO:0005643),Molecular Function:structural constituent of nuclear pore (GO:0017056),Biological Process:nuclear transport (GO:0051169)	nuclear pore complex protein Nup62	0.000148262	0.00261749	24	5	16.5438	0.213026	0.0128765
Q3TUE1	DRF	Far upstream element-binding protein 1	No	Fubp1	Molecular Function:nucleic acid binding (GO:0003676),Molecular Function:RNA binding (GO:0003723)	far upstream element-binding protein	5.42755e-05	0.00128415	24	5	20.7117	0.166339	0.00803117
P55292	DRF	Desmocollin-2	No	Dsc2	Molecular Function:calcium ion binding (GO:0005509),Biological Process:homophilic cell adhesion via plasma membrane adhesion molecules (GO:0007156),Cellular Component:membrane (GO:0016020)	desmocollin 2	1.54418e-05	0.000500817	24	5	18.9937	0.192125	0.0101152
P51655	DRF	Glypican-4	No	Gpc4	Cellular Component:proteinaceous extracellular matrix (GO:0005578),Cellular Component:membrane (GO:0016020),Molecular Function:heparan sulfate proteoglycan binding (GO:0043395)	glypican 4	8.94496e-05	0.00185087	24	5	17.2897	0.298151	0.0172445
P56387	DRF	Dynein light chain Tctex-type 3	No	Dynlt3	--	dynein light chain Tctex-type 1	0.0130161	0.0764415	24	5	15.1617	0.420586	0.0277401
P70670	DRF	Nascent polypeptide-associated complex subunit alpha, muscle-specific form	No	Naca	--	nascent polypeptide-associated complex subunit alpha	0.00533344	0.039987	24	5	21.3996	0.281719	0.0131647
A0A2I3BR29	DRF	Protein FAM107B	No	Fam107b	--	--	0.00221133	0.0204256	24	5	16.2583	0.237694	0.0146198
P27656	DRF	Hepatic triacylglycerol lipase	No	Lipc	Molecular Function:triglyceride lipase activity (GO:0004806),Molecular Function:protein binding (GO:0005515),Biological Process:lipid metabolic process (GO:0006629),Molecular Function:carboxylic ester hydrolase activity (GO:0052689)	hepatic triacylglycerol lipase	0.00953836	0.0609372	24	5	16.5786	0.15954	0.00962324
Q9D7N6	DRF	39S ribosomal protein L30, mitochondrial	No	Mrpl30	Molecular Function:structural constituent of ribosome (GO:0003735),Biological Process:translation (GO:0006412),Cellular Component:large ribosomal subunit (GO:0015934)	large subunit ribosomal protein L30	0.000489648	0.00636653	24	5	14.4781	0.324386	0.0224053
B7ZCU0	DRF	Abl interactor 1	No	Abi1	Molecular Function:protein binding (GO:0005515),Cellular Component:cytoplasm (GO:0005737),Biological Process:actin polymerization or depolymerization (GO:0008154),Molecular Function:protein tyrosine kinase activator activity (GO:0030296)	--	0.0141448	0.0817397	24	6	17.4402	0.121553	0.00696966
Q5EBP9	DRF	Tripartite motif-containing 28	No	Trim28	Molecular Function:protein binding (GO:0005515),Cellular Component:intracellular (GO:0005622),Molecular Function:zinc ion binding (GO:0008270)	tripartite motif-containing protein 28	1.38668e-07	1.74029e-05	24	6	20.927	0.132235	0.00631887
Q9QXD8	DRF	LIM domain-containing protein 1	No	Limd1	Molecular Function:zinc ion binding (GO:0008270)	LIM domain-containing protein	0.0369325	0.167883	24	6	16.4488	0.0870869	0.00529442
A0A0N4SW71	DRF	DCN1-like protein	No	Dcun1d2	--	DCN1-like protein 1/2	0.00749148	0.0512966	24	6	14.9545	0.311164	0.0208075
E9QAS4	DRF	Chromodomain-helicase-DNA-binding protein 4	No	Chd4	Molecular Function:DNA binding (GO:0003677),Molecular Function:protein binding (GO:0005515),Molecular Function:ATP binding (GO:0005524),Cellular Component:nucleus (GO:0005634),Biological Process:chromatin organization (GO:0006325),Molecular Function:microtubule binding (GO:0008017),Molecular Function:zinc ion binding (GO:0008270),Cellular Component:NuRD complex (GO:0016581),Biological Process:spi…	chromodomain-helicase-DNA-binding protein 4	0.000239987	0.00369453	24	6	19.4017	0.132616	0.0068353
H3BL37	DRF	Treacle protein	No	Tcof1	Molecular Function:protein binding (GO:0005515)	Treacher Collins syndrome protein	0.00314549	0.0269021	24	6	18.626	0.184204	0.00988962
B9EJ15	DRF	Calmin	No	Clmn	Molecular Function:protein binding (GO:0005515)	--	0.000110303	0.0021234	24	6	19.7307	0.159162	0.00806671
A0A0A6YVU8	DRF	MCG119397	No	Gm9774	Cellular Component:nucleus (GO:0005634),Cellular Component:cytoplasm (GO:0005737)	26S proteasome regulatory subunit N13	0.000162211	0.00279535	24	6	19.1117	0.291323	0.0152432
P62774	DRF	Myotrophin	No	Mtpn	Molecular Function:protein binding (GO:0005515)	--	0.0069095	0.0481213	24	6	19.8125	0.110837	0.00559431
P06728	DRF	Apolipoprotein A-IV	No	Apoa4	Cellular Component:extracellular region (GO:0005576),Biological Process:lipid transport (GO:0006869),Molecular Function:lipid binding (GO:0008289),Biological Process:lipoprotein metabolic process (GO:0042157)	apolipoprotein A-IV	0.0257416	0.129463	24	6	21.4341	0.0913724	0.00426294
Q6PAR0	DRF	Kelch domain-containing protein 10	Yes	Klhdc10	Molecular Function:protein binding (GO:0005515)	--	0.000180602	0.00298754	24	6	12.4304	0.597197	0.0480432
O70400	DRF	PDZ and LIM domain protein 1	No	Pdlim1	Molecular Function:protein binding (GO:0005515),Cellular Component:cytoskeleton (GO:0005856),Molecular Function:zinc ion binding (GO:0008270)	--	0.0044941	0.0355891	24	6	21.4963	0.143693	0.00668457
P26350	DRF	Prothymosin alpha	Yes	Ptma	--	prothymosin alpha	5.36089e-05	0.00127551	24	6	20.134	0.604369	0.0300174
P51859	DRF	Hepatoma-derived growth factor	No	Hdgf	--	hepatoma-derived growth factor	0.0191	0.103123	24	6	18.9992	0.284302	0.0149639
E9Q827	DRF	cAMP-regulated phosphoprotein 19	No	Arpp19	--	--	0.0136935	0.0796098	24	6	18.1298	0.199081	0.0109809
A8Y5N4	DRF	17-beta-hydroxysteroid dehydrogenase 13	No	Hsd17b13	--	--	0.00177404	0.0174472	24	6	19.4607	0.335156	0.0172222
G3X9H7	DRF	Metastasis suppressor 1, isoform CRA_e	No	Mtss1	Molecular Function:actin binding (GO:0003779),Biological Process:plasma membrane organization (GO:0007009),Biological Process:actin cytoskeleton organization (GO:0030036)	metastasis suppressor protein 1	6.01697e-05	0.00136806	24	6	19.0831	0.173271	0.00907979
Q91WM3	DRF	U3 small nucleolar RNA-interacting protein 2	No	Rrp9	Molecular Function:protein binding (GO:0005515)	ribosomal RNA-processing protein 9	0.00989805	0.062388	24	6	15.4946	0.218903	0.0141277
Q3UKS3	DRF	Single immunoglobulin and toll-interleukin 1 receptor (TIR) domain, isoform CRA_d	No	Sigirr	Molecular Function:protein binding (GO:0005515),Biological Process:signal transduction (GO:0007165)	single Ig IL-1R-related molecule	0.0204236	0.109273	24	6	18.3653	0.11973	0.00651936
Q3TDI5	DRF	Peroxisome biogenesis factor 19, isoform CRA_e	No	Pex19	Cellular Component:peroxisome (GO:0005777)	peroxin-19	0.0345132	0.160433	24	6	19.2478	0.241125	0.0125274
P55104	DRF	Inhibin beta C chain	No	Inhbc	Molecular Function:hormone activity (GO:0005179),Cellular Component:extracellular region (GO:0005576),Molecular Function:growth factor activity (GO:0008083)	inhibin, beta	8.66587e-07	5.75035e-05	24	6	15.0913	0.360936	0.0239168
A3KGL9	DRF	Non-histone chromosomal protein HMG-17	Yes	Hmgn2	Cellular Component:chromatin (GO:0000785),Cellular Component:nucleus (GO:0005634),Molecular Function:nucleosomal DNA binding (GO:0031492)	high-mobility group nucleosome-binding domain-containing protein 2	1.01847e-06	6.60633e-05	24	6	14.7147	0.91688	0.0623103
P51125	DRF	Calpastatin	No	Cast	--	calpastatin	0.00923281	0.0599561	24	6	18.0146	0.211937	0.0117648
B2RWW2	DRF	Golgb1 protein	No	Golgb1	Cellular Component:Golgi apparatus (GO:0005794)	golgin subfamily B member 1	0.000275939	0.00410566	24	6	19.1509	0.179487	0.0093723
D3Z1Z8	DRF	Stathmin (Fragment)	Yes	Stmn1	Biological Process:regulation of microtubule polymerization or depolymerization (GO:0031110)	stathmin	0.0401802	0.178294	24	6	15.5974	0.521925	0.0334624
Q3TG58	DRF	Williams-Beuren syndrome chromosome region 1 homolog (Human), isoform CRA_b	No	Eif4h	Molecular Function:nucleic acid binding (GO:0003676)	--	0.00527124	0.039727	24	6	19.9178	0.235356	0.0118163
E9QK04	DRF	Neogenin	No	Neo1	Molecular Function:receptor activity (GO:0004872),Molecular Function:protein binding (GO:0005515),Cellular Component:integral component of plasma membrane (GO:0005887),Biological Process:nervous system development (GO:0007399),Biological Process:axon guidance (GO:0007411),Cellular Component:integral component of membrane (GO:0016021),Biological Process:positive regulation of BMP signaling pathway…	neogenin	0.0106345	0.0660852	24	6	16.5884	0.166731	0.010051
A0A0R4J104	DRF	Disabled homolog 2	No	Dab2	Molecular Function:protein binding (GO:0005515)	disabled homolog 2	0.000135991	0.00246483	24	6	18.0677	0.171267	0.00947919
A0A3B2WBC6	DRF	DNA-directed RNA polymerase II subunit GRINL1A	No	Polr2m	--	--	0.00138576	0.0143369	24	6	15.0681	0.351207	0.023308
P53996	DRF	Cellular nucleic acid-binding protein	No	Cnbp	Molecular Function:nucleic acid binding (GO:0003676),Molecular Function:zinc ion binding (GO:0008270)	cellular nucleic acid-binding protein	0.0077423	0.0523376	24	6	19.2888	0.231746	0.0120145
A2ICG8	DRF	Hepatocyte nuclear factor 4 alpha 9 (Fragment)	No	Hnf4a	Molecular Function:DNA binding (GO:0003677),Molecular Function:steroid hormone receptor activity (GO:0003707),Cellular Component:nucleus (GO:0005634),Molecular Function:zinc ion binding (GO:0008270),Biological Process:steroid hormone mediated signaling pathway (GO:0043401),Molecular Function:sequence-specific DNA binding (GO:0043565)	hepatocyte nuclear factor 4-alpha	0.031973	0.152043	24	6	17.8032	0.119651	0.00672077
B7FAT9	DRF	G protein-coupled receptor, family C, group 5, member C (Fragment)	No	Gprc5c	--	G protein-coupled receptor family C group 5 member C	1.13608e-07	1.56156e-05	24	6	16.2401	0.408747	0.025169
O08663	DRF	Methionine aminopeptidase 2	No	Metap2	--	methionyl aminopeptidase	0.00983734	0.0623292	24	6	18.8197	0.106835	0.00567678
A0A0R4J137	DRF	Phytanoyl-CoA dioxygenase domain-containing protein 1	No	Phyhd1	--	--	0.00366088	0.030409	24	6	20.8287	0.139767	0.00671028
Q9CPT5	DRF	Nucleolar protein 16	No	Nop16	--	--	0.0248309	0.125745	24	6	17.314	0.210864	0.0121788
Q9CQL7	DRF	MORF4 family-associated protein 1	No	Mrfap1	--	--	0.000530184	0.00674409	24	6	14.0217	0.388439	0.0277026
Q8CEH4	DRF	Uncharacterized protein (Fragment)	No	Pfdn1	Biological Process:protein folding (GO:0006457),Cellular Component:prefoldin complex (GO:0016272),Molecular Function:unfolded protein binding (GO:0051082)	prefoldin subunit 1	0.0358919	0.164578	24	6	18.5229	0.0458944	0.00247772
Q8R1H0	DRF	Homeodomain-only protein	No	Hopx	Molecular Function:DNA binding (GO:0003677)	--	0.0383624	0.172616	24	6	14.6221	0.246671	0.0168698
Q8VCL2	DRF	Protein SCO2 homolog, mitochondrial	No	Sco2	Biological Process:cell redox homeostasis (GO:0045454)	protein SCO1/2	0.000665279	0.00801904	24	6	17.207	0.231374	0.0134465
Q9ERB0	DRF	Synaptosomal-associated protein 29	No	Snap29	Molecular Function:protein binding (GO:0005515)	synaptosomal-associated protein 29	0.0333053	0.156701	24	6	17.5861	0.130498	0.0074205
D3Z5I9	DRF	RNA-binding protein 33	No	Rbm33	Molecular Function:nucleic acid binding (GO:0003676)	--	0.0110965	0.0680765	24	6	15.5142	0.179625	0.0115781
Q3TF40	DRF	Uncharacterized protein (Fragment)	No	Nono	Molecular Function:nucleic acid binding (GO:0003676)	non-POU domain-containing octamer-binding protein	0.0119039	0.0718092	24	6	21.4335	0.0506467	0.00236297
A1L3S7	DRF	Gatad2b protein	No	Gatad2b	Molecular Function:zinc ion binding (GO:0008270),Molecular Function:sequence-specific DNA binding (GO:0043565)	--	0.00836249	0.0555468	24	6	17.029	0.159197	0.00934857
Q00623	DRF	Apolipoprotein A-I	No	Apoa1	Cellular Component:extracellular region (GO:0005576),Biological Process:lipid transport (GO:0006869),Molecular Function:lipid binding (GO:0008289),Biological Process:lipoprotein metabolic process (GO:0042157)	apolipoprotein A-I	0.0472941	0.201646	24	7	25.8268	0.129151	0.00500067
Q9CYA0	DRF	Cysteine-rich with EGF-like domain protein 2	No	Creld2	Molecular Function:calcium ion binding (GO:0005509),Molecular Function:protein binding (GO:0005515)	--	2.44221e-05	0.000712066	24	7	18.9586	0.384234	0.020267
A0PJ89	DRF	Mphosph10 protein (Fragment)	No	Mphosph10	Cellular Component:nucleus (GO:0005634),Cellular Component:small nucleolar ribonucleoprotein complex (GO:0005732),Biological Process:rRNA processing (GO:0006364),Cellular Component:Mpp10 complex (GO:0034457)	U3 small nucleolar RNA-associated protein MPP10	0.000642375	0.00784024	24	7	14.5887	0.329947	0.0226166
E9PVC5	DRF	Eukaryotic translation initiation factor 4 gamma 1	No	Eif4g1	Molecular Function:RNA binding (GO:0003723),Molecular Function:protein binding (GO:0005515)	translation initiation factor 4G	0.00944408	0.0608485	24	7	23.0429	0.0648016	0.00281221
Q3TM10	DRF	HN1-like protein	No	Jpt2	--	--	0.0291744	0.14237	24	7	17.4522	0.226955	0.0130043
A0A0G2JDF7	DRF	Ubiquitin carboxyl-terminal hydrolase 30 (Fragment)	No	Usp30	Biological Process:protein deubiquitination (GO:0016579),Molecular Function:thiol-dependent ubiquitinyl hydrolase activity (GO:0036459)	ubiquitin carboxyl-terminal hydrolase 30	0.0346234	0.160676	24	7	13.7817	0.136621	0.00991316
Q02819	DRF	Nucleobindin-1	No	Nucb1	Molecular Function:calcium ion binding (GO:0005509)	nucleobindin	1.21691e-09	7.02524e-07	24	7	21.0824	0.309246	0.0146684
P09103	DRF	Protein disulfide-isomerase	No	P4hb	Biological Process:cell redox homeostasis (GO:0045454)	protein disulfide-isomerase A1	0.0115154	0.0701246	24	7	27.8971	0.0785252	0.00281481
Q53WR6	DRF	E-selectin ligand 1	No	Glg1	Cellular Component:Golgi membrane (GO:0000139),Cellular Component:membrane (GO:0016020)	golgi apparatus protein 1	0.00986695	0.062388	24	7	18.2119	0.227919	0.0125148
A0A087WR50	DRF	Fibronectin	No	Fn1	Molecular Function:protein binding (GO:0005515),Cellular Component:extracellular region (GO:0005576)	fibronectin 1	7.20732e-05	0.00156421	24	7	23.5848	0.134663	0.00570975
Q91XF0	DRF	Pyridoxine-5-phosphate oxidase	No	Pnpo	Molecular Function:pyridoxamine-phosphate oxidase activity (GO:0004733),Biological Process:pyridoxine biosynthetic process (GO:0008615),Molecular Function:FMN binding (GO:0010181),Biological Process:oxidation-reduction process (GO:0055114)	pyridoxamine 5'-phosphate oxidase	0.0168426	0.0937988	24	7	22.7737	0.158973	0.00698056
Q8BXV2	DRF	BRI3-binding protein	Yes	Bri3bp	Cellular Component:mitochondrion (GO:0005739)	--	0.0080092	0.0538267	24	7	17.2918	0.488602	0.0282562
Q9JHH9	DRF	Coatomer subunit zeta-2	No	Copz2	--	coatomer subunit zeta	0.0365326	0.166721	24	7	16.0977	0.189117	0.0117481
A0A1L1SRE8	DRF	Low-density lipoprotein receptor	No	Ldlr	Molecular Function:calcium ion binding (GO:0005509),Molecular Function:protein binding (GO:0005515)	low-density lipoprotein receptor	2.92474e-05	0.000812017	24	7	19.1427	0.223383	0.0116693
H3BIX4	DRF	Neuroplastin (Fragment)	No	Nptn	Molecular Function:protein binding (GO:0005515)	--	0.0135398	0.0788752	24	7	17.3537	0.230318	0.013272
Q99PT1	DRF	Rho GDP-dissociation inhibitor 1	No	Arhgdia	Molecular Function:Rho GDP-dissociation inhibitor activity (GO:0005094),Cellular Component:cytoplasm (GO:0005737)	Rho GDP-dissociation inhibitor	0.0183124	0.100301	24	7	22.137	0.100995	0.00456226
H3BJE3	DRF	Syntaxin 5A (Fragment)	No	Stx5a	--	syntaxin 5	0.0379789	0.171736	24	7	17.1808	0.162044	0.00943167
A0A0R4J0X2	DRF	5-aminolevulinate synthase	Yes	Alas1	Molecular Function:5-aminolevulinate synthase activity (GO:0003870),Cellular Component:mitochondrial matrix (GO:0005759),Biological Process:porphyrin-containing compound metabolic process (GO:0006778),Biological Process:biosynthetic process (GO:0009058),Molecular Function:pyridoxal phosphate binding (GO:0030170)	5-aminolevulinate synthase	9.06026e-06	0.000333152	24	7	19.1437	0.63197	0.0330119
A0A0R4J038	DRF	Kininogen-1	No	Kng1	Molecular Function:cysteine-type endopeptidase inhibitor activity (GO:0004869)	kininogen	0.0169914	0.0943185	24	7	21.7224	0.122452	0.00563714
Q69ZQ2	DRF	Pre-mRNA-splicing factor ISY1 homolog	No	Isy1	--	pre-mRNA-splicing factor ISY1	0.0462597	0.198114	24	7	16.4531	0.11457	0.00696346
Q3V0Z8	DRF	Uncharacterized protein (Fragment)	No	Ddx5	Molecular Function:nucleic acid binding (GO:0003676),Molecular Function:ATP binding (GO:0005524)	ATP-dependent RNA helicase DDX5/DBP2	0.00104549	0.0115625	24	7	23.7353	0.093668	0.00394636
A0A087WRB7	DRF	Pleckstrin homology domain-containing family A member 6	No	Plekha6	--	--	0.000724228	0.00855003	24	7	18.5385	0.270239	0.0145772
Q4FJR0	DRF	Nudix (Nucleoside diphosphate linked moiety X)-type motif 4, isoform CRA_b	Yes	Nudt4	Molecular Function:hydrolase activity (GO:0016787)	diphosphoinositol-polyphosphate diphosphatase	0.0345017	0.160433	24	7	16.3624	0.4578	0.0279787
A0A0A0MQE8	DRF	Rho GTPase-activating protein 21	No	Arhgap21	Molecular Function:protein binding (GO:0005515),Biological Process:signal transduction (GO:0007165)	Rho GTPase-activating protein 21/23	0.0435627	0.189088	24	7	15.5894	0.237678	0.0152462
Q3UMF0	DRF	Cordon-bleu protein-like 1	No	Cobll1	--	--	0.000650544	0.00790651	24	7	21.0101	0.104961	0.00499574
Q3TCR9	DRF	Uncharacterized protein	No	Zyx	Molecular Function:zinc ion binding (GO:0008270)	zyxin	0.0373614	0.169566	24	8	19.7659	0.108042	0.00546609
B8JJN0	DRF	Predicted gene 20547	No	Gm20547	Molecular Function:serine-type endopeptidase activity (GO:0004252),Biological Process:proteolysis (GO:0006508)	component factor B	0.000350043	0.0048694	24	8	20.2233	0.178979	0.00885013
Q8BGC0	DRF	HIV Tat-specific factor 1 homolog	No	Htatsf1	Molecular Function:nucleic acid binding (GO:0003676)	HIV Tat-specific factor 1	0.0282218	0.139252	24	8	17.1572	0.109954	0.0064086
Q60634	DRF	Flotillin-2	No	Flot2	--	flotillin	0.00355412	0.0297362	24	8	19.0297	0.110829	0.00582402
A2BE92	DRF	Protein SET (Fragment)	No	Set	Cellular Component:nucleus (GO:0005634),Biological Process:nucleosome assembly (GO:0006334)	template-activating factor I	1.33867e-08	3.36006e-06	24	8	19.2183	0.182579	0.00950029
Q3UV57	DRF	Uncharacterized protein	No	Dcaf5	Molecular Function:protein binding (GO:0005515)	WD repeat-containing protein 22	0.010442	0.0651272	24	8	15.2112	0.189772	0.0124758
P99027	DRF	60S acidic ribosomal protein P2	No	Rplp2	--	large subunit ribosomal protein LP2	0.00232145	0.0212064	24	8	24.1928	0.166665	0.00688905
P01027	DRF	Complement C3	No	C3	Molecular Function:endopeptidase inhibitor activity (GO:0004866),Molecular Function:protein binding (GO:0005515),Cellular Component:extracellular region (GO:0005576),Cellular Component:extracellular space (GO:0005615),Biological Process:inflammatory response (GO:0006954),Biological Process:complement activation (GO:0006956)	complement component 3	0.0310824	0.149159	24	8	25.6043	0.140637	0.00549273
Q8BGB5	DRF	LIM domain-containing protein 2	No	Limd2	Molecular Function:zinc ion binding (GO:0008270)	--	0.00121482	0.0130599	24	8	14.4867	0.295286	0.0203832
D3Z7F6	DRF	Cytochrome P450, family 2, subfamily t, polypeptide 4	No	Cyp2t4	Molecular Function:iron ion binding (GO:0005506),Molecular Function:heme binding (GO:0020037),Biological Process:oxidation-reduction process (GO:0055114)	cytochrome P450 family 2 subfamily T	0.00076143	0.00889825	24	8	20.441	0.365553	0.0178834
J3QNE8	DRF	Putative sodium-coupled neutral amino acid transporter 10	No	Slc38a10	--	solute carrier family 38 (sodium-coupled neutral amino acid transporter), member 10	0.00332424	0.0281391	24	8	15.9701	0.157926	0.00988886
Q5DTL8	DRF	MKIAA4137 protein (Fragment)	No	Sel1l	--	SEL1 protein	0.0213461	0.112489	24	8	17.7171	0.192878	0.0108865
A1L0X5	DRF	Krt78 protein (Fragment)	No	Krt78	Molecular Function:structural molecule activity (GO:0005198),Cellular Component:intermediate filament (GO:0005882),Cellular Component:keratin filament (GO:0045095)	--	0.0351126	0.161905	24	8	12.6768	0.363978	0.0287121
Q8BI84	DRF	Transport and Golgi organization protein 1 homolog	No	Mia3	Cellular Component:endoplasmic reticulum membrane (GO:0005789),Biological Process:protein transport (GO:0015031)	--	0.0352374	0.16213	24	8	21.1153	0.11685	0.00553388
Q9QXT0	DRF	Protein canopy homolog 2	No	Cnpy2	--	--	0.000488388	0.00636448	24	8	21.5421	0.0928785	0.00431149
P61022	DRF	Calcineurin B homologous protein 1	No	Chp1	Molecular Function:calcium ion binding (GO:0005509)	calcineurin B homologous protein 1	0.000100676	0.00200415	24	8	20.2014	0.137623	0.00681258
Q8K268	DRF	ATP-binding cassette sub-family F member 3	No	Abcf3	Molecular Function:ATP binding (GO:0005524),Molecular Function:ATPase activity (GO:0016887)	ATP-binding cassette, subfamily F, member 3	0.0387189	0.173678	24	8	18.3526	0.198276	0.0108037
B2RUC7	DRF	Serine/threonine kinase receptor associated protein	No	Strap	Molecular Function:protein binding (GO:0005515)	serine-threonine kinase receptor-associated protein	0.0242896	0.123763	24	8	20.5804	0.120285	0.00584462
E9Q1K3	DRF	Alpha-adducin	No	Add1	Cellular Component:cytoskeleton (GO:0005856)	adducin	0.00115943	0.0126529	24	8	18.6264	0.165121	0.00886488
Q61420	DRF	CMP-sialic acid transporter	Yes	Slc35a1	Cellular Component:Golgi membrane (GO:0000139),Molecular Function:sugar:proton symporter activity (GO:0005351),Biological Process:carbohydrate transport (GO:0008643),Cellular Component:integral component of membrane (GO:0016021)	solute carrier family 35 (UDP-sugar transporter), member A1/2/3	0.0304008	0.14662	24	8	15.2007	0.514997	0.0338798
F6XZS9	DRF	Sterol regulatory element-binding protein 1 (Fragment)	No	Srebf1	Molecular Function:protein dimerization activity (GO:0046983)	sterol regulatory element-binding transcription factor 1	3.29966e-06	0.000152391	24	8	16.6183	0.3694	0.0222284
Q3TCJ1	DRF	BRISC complex subunit Abraxas 2	No	Abraxas2	--	BRISC complex subunit Abro1	0.00566999	0.0420191	24	8	18.5889	0.162266	0.0087292
P28230	DRF	Gap junction beta-1 protein	No	Gjb1	Cellular Component:connexin complex (GO:0005922),Biological Process:cell communication (GO:0007154)	gap junction beta-1 protein	1.35884e-06	7.92384e-05	24	8	20.4184	0.362576	0.0177573
Q3UEF5	DRF	Angiopoietin-like 3	No	Angptl3	--	angiopoietin-like 3	0.00168181	0.0166823	24	8	15.6631	0.249551	0.0159324
Q9D787	DRF	RING-type E3 ubiquitin-protein ligase PPIL2	No	Ppil2	Biological Process:protein peptidyl-prolyl isomerization (GO:0000413),Molecular Function:peptidyl-prolyl cis-trans isomerase activity (GO:0003755),Molecular Function:ubiquitin-protein transferase activity (GO:0004842),Biological Process:protein folding (GO:0006457),Biological Process:protein ubiquitination (GO:0016567)	peptidyl-prolyl cis-trans isomerase-like 2	0.00100516	0.0112457	24	8	16.3061	0.0878509	0.00538762
Q3TL58	DRF	Uncharacterized protein	No	Skp1a	Biological Process:ubiquitin-dependent protein catabolic process (GO:0006511)	S-phase kinase-associated protein 1	0.0202161	0.108364	24	8	21.2437	0.0855717	0.0040281
Q9QWK4	DRF	CD5 antigen-like	No	Cd5l	Molecular Function:scavenger receptor activity (GO:0005044),Cellular Component:membrane (GO:0016020)	--	0.0488898	0.206921	24	8	17.1278	0.258091	0.0150685
Q3TM08	DRF	Uncharacterized protein (Fragment)	No	Sumf2	--	--	0.00627294	0.0451542	24	8	16.1786	0.299313	0.0185005
P97426	DRF	Eosinophil cationic protein 1	Yes	Ear1	Molecular Function:nucleic acid binding (GO:0003676)	--	6.58293e-05	0.00147873	24	8	13.3026	0.704724	0.0529764
Q61599	DRF	Rho GDP-dissociation inhibitor 2	Yes	Arhgdib	Molecular Function:Rho GDP-dissociation inhibitor activity (GO:0005094),Cellular Component:cytoplasm (GO:0005737)	Rho GDP-dissociation inhibitor	0.00316716	0.0270074	24	8	17.4069	0.465045	0.0267161
A0A0G2JF16	DRF	Coiled-coil domain-containing protein 12 (Fragment)	No	Ccdc12	--	coiled-coil domain-containing protein 12	0.000552098	0.00698461	24	8	14.1454	0.406308	0.0287238
Q3U9A8	DRF	SH3 domain-binding glutamic acid-rich-like protein	No	Sh3bgrl	--	--	0.000360687	0.00496956	24	8	20.2615	0.149212	0.0073643
A0A0U1RPL0	DRF	Ataxin-2-like protein	No	Atxn2l	--	--	0.0129059	0.076233	24	8	18.8648	0.206576	0.0109503
Q3TWG5	DRF	Dynein cytoplasmic 1 light intermediate chain 1	No	Dync1li1	Molecular Function:microtubule motor activity (GO:0003777),Cellular Component:cytoplasmic dynein complex (GO:0005868),Biological Process:microtubule-based movement (GO:0007018)	dynein light intermediate chain 1, cytosolic	0.0127605	0.0757885	24	8	20.2904	0.0771095	0.0038003
P24547	DRF	Inosine-5-monophosphate dehydrogenase 2	No	Impdh2	Molecular Function:catalytic activity (GO:0003824),Biological Process:oxidation-reduction process (GO:0055114)	IMP dehydrogenase	0.000663461	0.00801904	24	8	20.42	0.145957	0.00714774
A0A0N4SUZ0	DRF	Membrane-associated guanylate kinase, WW and PDZ domain-containing protein 1	No	Magi1	Molecular Function:protein binding (GO:0005515),Cellular Component:bicellular tight junction (GO:0005923),Molecular Function:protein complex scaffold (GO:0032947)	atrophin-1 interacting protein 3 (BAI1-associated protein 1)	0.0149313	0.0854294	24	8	17.2518	0.185849	0.0107727
P20065	DRF	Thymosin beta-4	Yes	Tmsb4x	Molecular Function:actin monomer binding (GO:0003785),Biological Process:actin filament organization (GO:0007015)	thymosin, beta 4	1.71018e-07	2.05685e-05	24	8	19.2291	0.847383	0.0440677
Q3TRJ7	DRF	SH3-domain GRB2-like 1	No	Sh3gl1	Molecular Function:protein binding (GO:0005515),Cellular Component:cytoplasm (GO:0005737)	endophilin-A	0.00259005	0.0229584	24	8	17.1184	0.288894	0.0168762
A2AVR9	DRF	Dynein light chain roadblock	Yes	Dynlrb1	--	dynein light chain roadblock-type	0.000519859	0.00668058	24	8	18.7524	0.480223	0.0256087
B7ZWC4	DRF	Insulin-like growth factor 2 receptor	No	Igf2r	Molecular Function:transporter activity (GO:0005215),Cellular Component:cytoplasm (GO:0005737),Biological Process:transport (GO:0006810),Cellular Component:integral component of membrane (GO:0016021)	insulin-like growth factor 2 receptor	0.0282125	0.139252	24	8	18.2937	0.132596	0.00724819
Q91Z38	DRF	Tetratricopeptide repeat protein 1	No	Ttc1	Molecular Function:protein binding (GO:0005515)	--	3.29734e-05	0.000886287	24	8	17.4627	0.284844	0.0163116
P08121	DRF	Collagen alpha-1(III) chain	No	Col3a1	Molecular Function:extracellular matrix structural constituent (GO:0005201),Molecular Function:protein binding (GO:0005515)	collagen, type III, alpha	0.0023876	0.0216383	24	8	14.7261	0.18815	0.0127767
P70297	DRF	Signal transducing adapter molecule 1	No	Stam	Molecular Function:protein binding (GO:0005515),Biological Process:intracellular protein transport (GO:0006886)	signal transducing adaptor molecule	0.00100814	0.0112573	24	8	17.2922	0.209038	0.0120885
P20029	DRF	Endoplasmic reticulum chaperone BiP	No	Hspa5	--	heat shock 70kDa protein 5	7.21007e-07	5.13874e-05	24	8	27.3106	0.18797	0.00688269
P42703	DRF	Leukemia inhibitory factor receptor	No	Lifr	Molecular Function:protein binding (GO:0005515)	leukemia inhibitory factor receptor	0.0064388	0.0458903	24	8	17.8526	0.263985	0.0147869
P48678	DRF	Prelamin-A/C	No	Lmna	Molecular Function:structural molecule activity (GO:0005198),Cellular Component:intermediate filament (GO:0005882)	lamin A/C	0.000176108	0.00295844	24	8	22.8462	0.15307	0.00670003
Q9CY97	DRF	RNA polymerase II subunit A C-terminal domain phosphatase SSU72	No	Ssu72	Molecular Function:phosphoprotein phosphatase activity (GO:0004721),Cellular Component:nucleus (GO:0005634),Biological Process:mRNA processing (GO:0006397)	RNA polymerase II subunit A C-terminal domain phosphatase SSU72	2.89541e-06	0.000142865	24	8	16.3064	0.320963	0.0196833
A0A0R4J215	DRF	G patch domain-containing protein 11	Yes	Gpatch11	Molecular Function:nucleic acid binding (GO:0003676)	--	0.0363485	0.166332	24	8	13.8511	0.453074	0.0327104
A2ADR8	DRF	Nuclear inhibitor of protein phosphatase 1	No	Ppp1r8	Molecular Function:protein binding (GO:0005515)	nuclear inhibitor of protein phosphatase 1	0.0368838	0.167794	24	8	15.781	0.237121	0.0150258
P70296	DRF	Phosphatidylethanolamine-binding protein 1	No	Pebp1	--	--	0.00216339	0.0201054	24	8	24.5186	0.148052	0.00603838
Q80Y55	DRF	BSD domain-containing protein 1	No	Bsdc1	--	--	0.00403111	0.032639	24	9	15.814	0.22222	0.0140521
A6X935	DRF	Inter alpha-trypsin inhibitor, heavy chain 4	No	Itih4	Molecular Function:serine-type endopeptidase inhibitor activity (GO:0004867),Biological Process:hyaluronan metabolic process (GO:0030212)	--	0.00650711	0.0463184	24	9	20.5417	0.13639	0.00663967
P16301	DRF	Phosphatidylcholine-sterol acyltransferase	No	Lcat	Biological Process:lipid metabolic process (GO:0006629),Molecular Function:O-acyltransferase activity (GO:0008374)	lecithin-cholesterol acyltransferase	0.00298262	0.0256995	24	9	18.7434	0.152258	0.00812332
Q99JI1	DRF	Musculoskeletal embryonic nuclear protein 1	No	Mustn1	Biological Process:chondrocyte differentiation (GO:0002062),Cellular Component:nucleus (GO:0005634),Biological Process:chondrocyte proliferation (GO:0035988),Biological Process:tissue regeneration (GO:0042246)	--	2.61373e-06	0.000134724	24	9	13.9568	0.358273	0.0256702
P47877	DRF	Insulin-like growth factor-binding protein 2	No	Igfbp2	Biological Process:regulation of cell growth (GO:0001558),Molecular Function:insulin-like growth factor binding (GO:0005520),Cellular Component:extracellular region (GO:0005576)	--	0.0138791	0.0803652	24	9	17.4054	0.242385	0.0139259
D3Z7M4	DRF	Insulin-like growth factor I (Fragment)	No	Igf1	Molecular Function:hormone activity (GO:0005179),Cellular Component:extracellular region (GO:0005576),Cellular Component:extracellular space (GO:0005615),Molecular Function:growth factor activity (GO:0008083)	insulin-like growth factor 1	0.000408612	0.00549845	24	9	15.8661	0.449566	0.028335
Q9D0A3	DRF	Arpin	No	Arpin	--	--	0.000306448	0.00438989	24	9	17.6912	0.217057	0.0122692
A2A6J4	DRF	Lymphocyte-specific protein 1	No	Lsp1	Molecular Function:signal transducer activity (GO:0004871),Biological Process:signal transduction (GO:0007165)	lymphocyte-specific protein 1	5.77642e-09	2.0842e-06	24	9	15.3118	0.418233	0.0273144
P62983	DRF	Ubiquitin-40S ribosomal protein S27a	No	Rps27a	Molecular Function:structural constituent of ribosome (GO:0003735),Molecular Function:protein binding (GO:0005515),Cellular Component:ribosome (GO:0005840),Biological Process:translation (GO:0006412)	small subunit ribosomal protein S27Ae	0.0219165	0.114398	24	9	24.6954	0.246544	0.0099834
Q2YDW1	DRF	Eif3j protein (Fragment)	No	Eif3j	Molecular Function:translation initiation factor activity (GO:0003743),Cellular Component:cytoplasm (GO:0005737),Cellular Component:eukaryotic translation initiation factor 3 complex (GO:0005852)	translation initiation factor 3 subunit J	0.000411024	0.00550543	24	9	18.8571	0.33731	0.0178877
P97792	DRF	Coxsackievirus and adenovirus receptor homolog	No	Cxadr	Molecular Function:protein binding (GO:0005515)	coxsackievirus and adenovirus receptor	0.00399373	0.032473	24	9	19.8249	0.193151	0.00974283
P16110	DRF	Galectin-3	Yes	Lgals3	Molecular Function:carbohydrate binding (GO:0030246)	galectin-3	4.23329e-05	0.00107188	24	9	15.8177	0.56816	0.0359193
Q9JLQ0	DRF	CD2-associated protein	No	Cd2ap	Molecular Function:protein binding (GO:0005515)	CD2-associated protein	3.40838e-05	0.000906755	24	9	19.6157	0.134983	0.00688137
Q9DBG9	DRF	Tax1-binding protein 3	No	Tax1bp3	Molecular Function:protein binding (GO:0005515),Biological Process:Rho protein signal transduction (GO:0007266),Biological Process:regulation of Wnt signaling pathway (GO:0030111)	--	4.4736e-05	0.00111801	24	9	15.1178	0.282225	0.0186683
Q05421	DRF	Cytochrome P450 2E1	No	Cyp2e1	Molecular Function:iron ion binding (GO:0005506),Molecular Function:heme binding (GO:0020037),Biological Process:oxidation-reduction process (GO:0055114)	cytochrome P450 family 2 subfamily E polypeptide 1	9.77507e-05	0.00196625	24	9	26.3481	0.185325	0.00703369
Q3THA0	DRF	Eukaryotic translation initiation factor 3 subunit G	No	Eif3g	Molecular Function:nucleic acid binding (GO:0003676),Molecular Function:translation initiation factor activity (GO:0003743),Cellular Component:cytoplasm (GO:0005737),Cellular Component:eukaryotic translation initiation factor 3 complex (GO:0005852)	translation initiation factor 3 subunit G	0.00418004	0.0334355	24	9	20.3893	0.101423	0.00497432
E9Q9C7	DRF	Actin-binding LIM protein 1	No	Ablim1	Molecular Function:actin binding (GO:0003779),Biological Process:cytoskeleton organization (GO:0007010),Molecular Function:zinc ion binding (GO:0008270)	actin-binding LIM protein	0.0045527	0.0359054	24	9	18.6882	0.248002	0.0132705
Q5F271	DRF	Pleckstrin	No	Plek	Biological Process:intracellular signal transduction (GO:0035556)	pleckstrin	0.00574886	0.0423319	24	9	14.4521	0.423033	0.0292713
Q9EPQ7	DRF	StAR-related lipid transfer protein 5	No	Stard5	Molecular Function:lipid binding (GO:0008289),Molecular Function:bile acid binding (GO:0032052)	--	0.0381909	0.17219	24	9	20.1619	0.182946	0.00907383
A0A0R4J015	DRF	Canalicular multispecific organic anion transporter 2	No	Abcc3	Molecular Function:ATP binding (GO:0005524),Cellular Component:integral component of plasma membrane (GO:0005887),Biological Process:transport (GO:0006810),Cellular Component:integral component of membrane (GO:0016021),Molecular Function:ATPase activity (GO:0016887),Biological Process:transmembrane transport (GO:0055085)	ATP-binding cassette, subfamily C (CFTR/MRP), member 3	0.0204499	0.109312	24	9	20.2113	0.217002	0.0107367
B2RUR0	DRF	FYN binding protein	No	Fyb	Molecular Function:protein binding (GO:0005515),Biological Process:immune response (GO:0006955),Cellular Component:actin cytoskeleton (GO:0015629)	FYN binding protein	0.00468053	0.0367129	24	9	16.3031	0.141401	0.00867326
Q3U3G9	DRF	Uncharacterized protein	Yes		--	protein SSXT	2.69882e-07	2.86399e-05	24	9	13.109	0.6136	0.0468076
Q9DCS2	DRF	Methyltransferase-like 26	No	Mettl26	--	--	0.0147585	0.0847769	24	9	23.4182	0.114154	0.00487456
E9PZ16	DRF	Basement membrane-specific heparan sulfate proteoglycan core protein	No	Hspg2	Molecular Function:calcium ion binding (GO:0005509),Molecular Function:protein binding (GO:0005515)	heparan sulfate proteoglycan 2 (perlecan)	0.00482456	0.0374357	24	9	23.1246	0.0600908	0.00259856
Q1A602	DRF	Non-muscle alpha-actinin 4	Yes	Actn4	Molecular Function:calcium ion binding (GO:0005509),Molecular Function:protein binding (GO:0005515)	actinin alpha 1/4	0.0168154	0.0937988	24	9	15.5219	0.63547	0.0409401
Q62418	DRF	Drebrin-like protein	No	Dbnl	Molecular Function:actin binding (GO:0003779),Molecular Function:protein binding (GO:0005515),Cellular Component:intracellular (GO:0005622),Biological Process:receptor-mediated endocytosis (GO:0006898),Biological Process:synapse assembly (GO:0007416),Biological Process:neuron projection morphogenesis (GO:0048812),Molecular Function:actin filament binding (GO:0051015),Biological Process:ruffle ass…	drebrin-like protein	6.92074e-05	0.00152494	24	9	19.812	0.263919	0.0133212
A0A1W2P758	DRF	Cysteine and glycine-rich protein 2 (Fragment)	Yes	Csrp2	Molecular Function:zinc ion binding (GO:0008270)	cysteine and glycine-rich protein	3.81484e-07	3.61034e-05	24	9	15.5857	0.554153	0.0355552
Q9QY93	DRF	dCTP pyrophosphatase 1	Yes	Dctpp1	Molecular Function:nucleoside-triphosphate diphosphatase activity (GO:0047429)	dCTP diphosphatase	0.000180608	0.00298754	24	9	16.9569	0.463797	0.0273515
P26043	DRF	Radixin	No	Rdx	Cellular Component:cytoplasm (GO:0005737),Cellular Component:cytoskeleton (GO:0005856),Molecular Function:cytoskeletal protein binding (GO:0008092),Cellular Component:extrinsic component of membrane (GO:0019898)	radixin	0.000177991	0.00296977	24	9	22.479	0.160715	0.00714954
Q3U422	DRF	NADH dehydrogenase [ubiquinone] flavoprotein 3, mitochondrial	No	Ndufv3	Cellular Component:mitochondrion (GO:0005739),Cellular Component:mitochondrial respiratory chain complex I (GO:0005747)	NADH dehydrogenase (ubiquinone) flavoprotein 3	1.55707e-06	8.72713e-05	24	9	20.4788	0.247092	0.0120657
Q61344	DRF	Beta-tropomyosin	Yes	Tpm2	--	tropomyosin 2	0.00202593	0.0191419	24	9	16.9925	0.471689	0.0277587
Q497J1	DRF	Lysoplasmalogenase	No	Tmem86b	Cellular Component:integral component of membrane (GO:0016021)	alkenylglycerophosphocholine hydrolase	0.020643	0.109735	24	9	17.2518	0.209774	0.0121595
Q9D0R8	DRF	Protein LSM12 homolog	No	Lsm12	--	--	0.00376063	0.0309217	24	9	18.1399	0.201154	0.0110891
Q3U1S6	DRF	Uncharacterized protein	No	Csde1	Molecular Function:nucleic acid binding (GO:0003676),Molecular Function:DNA binding (GO:0003677)	--	0.000552913	0.00698461	24	9	20.547	0.217844	0.0106022
Q3TD51	DRF	Uncharacterized protein	No	Picalm	Molecular Function:phospholipid binding (GO:0005543),Molecular Function:1-phosphatidylinositol binding (GO:0005545),Biological Process:endocytosis (GO:0006897),Cellular Component:clathrin-coated vesicle (GO:0030136),Biological Process:clathrin coat assembly (GO:0048268)	phosphatidylinositol-binding clathrin assembly protein	0.00206174	0.0194484	24	9	17.2963	0.382153	0.0220945
B9EJ77	DRF	Tanc1 protein	No	Tanc1	Molecular Function:protein binding (GO:0005515)	--	0.0107244	0.0662868	24	9	14.3102	0.224504	0.0156884
E9Q852	DRF	Afadin	No	Afdn	Molecular Function:protein binding (GO:0005515),Biological Process:signal transduction (GO:0007165)	afadin	0.0498923	0.210485	24	9	15.1727	0.167737	0.0110552
Q9D7A8	DRF	Armadillo repeat-containing protein 1	Yes	Armc1	Molecular Function:protein binding (GO:0005515)	armadillo repeat-containing protein 1	0.0337442	0.157993	24	9	18.3346	0.478849	0.0261172
A0A1L1SUU4	DRF	Secretory carrier-associated membrane protein (Fragment)	Yes	Scamp2	Biological Process:protein transport (GO:0015031),Cellular Component:integral component of membrane (GO:0016021)	secretory carrier-associated membrane protein	0.000234834	0.00363037	24	9	15.1309	0.453416	0.0299663
Q8C7I4	DRF	Apolipoprotein L 9b	No	Apol9b	Cellular Component:extracellular region (GO:0005576),Biological Process:lipid transport (GO:0006869),Molecular Function:lipid binding (GO:0008289),Biological Process:lipoprotein metabolic process (GO:0042157)	apolipoprotein L	0.0170294	0.0943836	24	9	18.1831	0.268322	0.0147567
Q91YT2	DRF	E3 ubiquitin-protein ligase RNF185	No	Rnf185	Molecular Function:protein binding (GO:0005515),Molecular Function:zinc ion binding (GO:0008270)	E3 ubiquitin-protein ligase RNF5	0.0001283	0.00238613	24	9	16.7524	0.375035	0.0223869
Q9WVL0	DRF	Maleylacetoacetate isomerase	No	Gstz1	Molecular Function:protein binding (GO:0005515)	maleylacetoacetate isomerase	0.0133877	0.0782261	24	9	26.5036	0.148909	0.00561845
Q8K0M3	DRF	Sorbs3 protein	No	Sorbs3	Molecular Function:protein binding (GO:0005515),Biological Process:actin filament organization (GO:0007015),Biological Process:cell adhesion (GO:0007155)	--	0.00822176	0.054795	24	9	19.0575	0.137911	0.00723657
Q3THE2	DRF	Myosin regulatory light chain 12B	No	Myl12b	Molecular Function:calcium ion binding (GO:0005509)	myosin regulatory light chain 12	0.00376545	0.0309217	24	9	22.6428	0.129489	0.00571877
P29699	DRF	Alpha-2-HS-glycoprotein	No	Ahsg	Molecular Function:cysteine-type endopeptidase inhibitor activity (GO:0004869)	--	2.12969e-05	0.000661006	24	9	22.6491	0.235973	0.0104186
Q8BTX7	DRF	Uncharacterized protein (Fragment)	No	Eif4enif1	--	eukaryotic translation initiation factor 4E transporter	0.00591559	0.0432287	24	9	15.3844	0.342929	0.0222907
Q8VIJ6	DRF	Splicing factor, proline- and glutamine-rich	No	Sfpq	Molecular Function:nucleic acid binding (GO:0003676)	splicing factor, proline- and glutamine-rich	0.039713	0.176519	24	9	22.0224	0.0886694	0.00402632
P70665	DRF	Sialate O-acetylesterase	No	Siae	--	sialate O-acetylesterase	5.49023e-05	0.00128842	24	9	17.5611	0.332593	0.0189392
Q3UD58	DRF	Taxilin alpha, isoform CRA_a	No	Txlna	Molecular Function:syntaxin binding (GO:0019905)	--	0.0124168	0.0743648	24	10	17.052	0.0893463	0.00523963
A2AUE1	DRF	DnaJ homolog subfamily C member 5 (Fragment)	No	Dnajc5	--	DnaJ homolog subfamily C member 5	0.00660536	0.0466741	24	10	15.1948	0.195582	0.0128716
Q9Z2D6	DRF	Methyl-CpG-binding protein 2	No	Mecp2	Biological Process:negative regulation of transcription from RNA polymerase II promoter (GO:0000122),Molecular Function:DNA binding (GO:0003677),Cellular Component:nucleus (GO:0005634),Molecular Function:double-stranded methylated DNA binding (GO:0010385),Molecular Function:histone deacetylase binding (GO:0042826)	methyl CpG binding protein 2	0.00196533	0.0187535	24	10	18.0406	0.222007	0.0123059
Q4FK31	DRF	Mid1 interacting protein 1 (Gastrulation specific G12-like (Zebrafish)), isoform CRA_b	Yes	Mid1ip1	--	--	1.38043e-09	7.24476e-07	24	10	17.0589	0.883429	0.051787
Q3UMJ4	DRF	General transcription factor IIF subunit 2	No	Gtf2f2	Cellular Component:transcription factor TFIIF complex (GO:0005674),Biological Process:transcription from RNA polymerase II promoter (GO:0006366),Biological Process:transcription initiation from RNA polymerase II promoter (GO:0006367)	transcription initiation factor TFIIF subunit beta	0.00229493	0.021063	24	10	14.9843	0.251623	0.0167925
B7ZWF1	DRF	Ddx3x protein	No	Ddx3x	Molecular Function:nucleic acid binding (GO:0003676),Molecular Function:ATP binding (GO:0005524)	ATP-dependent RNA helicase DDX3X	0.00560155	0.0416187	24	10	22.8645	0.104608	0.00457512
Q9D1L9	DRF	Ragulator complex protein LAMTOR5	No	Lamtor5	Cellular Component:cytoplasm (GO:0005737),Biological Process:viral genome replication (GO:0019079),Biological Process:negative regulation of apoptotic process (GO:0043066),Biological Process:negative regulation of cysteine-type endopeptidase activity involved in apoptotic process (GO:0043154),Cellular Component:Ragulator complex (GO:0071986)	ragulator complex protein LAMTOR5	7.52741e-05	0.00162756	24	10	17.7151	0.248451	0.0140248
F2Z470	DRF	3-hydroxy-3-methylglutaryl coenzyme A reductase	No	Hmgcr	Molecular Function:hydroxymethylglutaryl-CoA reductase (NADPH) activity (GO:0004420),Biological Process:coenzyme A metabolic process (GO:0015936),Molecular Function:coenzyme binding (GO:0050662),Biological Process:oxidation-reduction process (GO:0055114)	hydroxymethylglutaryl-CoA reductase (NADPH)	0.0112548	0.0688282	24	10	17.1169	0.396225	0.0231482
P27546	DRF	Microtubule-associated protein 4	No	Map4	Molecular Function:tubulin binding (GO:0015631)	microtubule-associated protein 4	0.000106177	0.00207783	24	10	21.063	0.22784	0.0108171
O35326	DRF	Serine/arginine-rich splicing factor 5	Yes	Srsf5	Molecular Function:nucleic acid binding (GO:0003676)	splicing factor, arginine/serine-rich 4/5/6	0.000181829	0.00299914	24	10	17.4084	0.503719	0.0289354
B2RTG9	DRF	RIKEN cDNA 2810021B07	No	Mplkip	--	--	0.000362456	0.00498037	24	10	14.6555	0.270095	0.0184295
Q3U590	DRF	Uncharacterized protein	No	C2cd2l	--	--	0.00526883	0.039727	24	10	17.9552	0.123405	0.00687294
Q3U0S1	DRF	Uncharacterized protein	No	Parp12	Molecular Function:NAD+ ADP-ribosyltransferase activity (GO:0003950),Molecular Function:metal ion binding (GO:0046872)	poly [ADP-ribose] polymerase 7/11/12/13	0.0246787	0.1251	24	10	18.7592	0.195964	0.0104463
Q3V2E3	DRF	MCG17864, isoform CRA_b	No	Uqcc3	--	--	0.0164758	0.0921654	24	10	17.5566	0.355701	0.0202603
Q9QZZ6	DRF	Dermatopontin	No	Dpt	--	--	0.000991171	0.0111107	24	10	15.7499	0.39238	0.0249132
A0A0A0MQA3	DRF	Alpha-1-antitrypsin 1-1	No	Serpina1a	Cellular Component:extracellular space (GO:0005615)	alpha-1-antitrypsin	0.0109768	0.0674854	24	10	21.6299	0.172417	0.00797123
Q9DBG7	DRF	Signal recognition particle receptor subunit alpha	No	Srpra	Molecular Function:GTPase activity (GO:0003924),Molecular Function:signal recognition particle binding (GO:0005047),Molecular Function:GTP binding (GO:0005525),Cellular Component:signal recognition particle receptor complex (GO:0005785),Biological Process:SRP-dependent cotranslational protein targeting to membrane (GO:0006614),Biological Process:intracellular protein transport (GO:0006886)	signal recognition particle receptor subunit alpha	0.00214353	0.0199913	24	10	20.6494	0.0952894	0.00461464
P31786	DRF	Acyl-CoA-binding protein	No	Dbi	Molecular Function:fatty-acyl-CoA binding (GO:0000062)	diazepam-binding inhibitor (GABA receptor modulator, acyl-CoA-binding protein)	0.000172598	0.00293361	24	10	25.7025	0.360933	0.0140427
P62315	DRF	Small nuclear ribonucleoprotein Sm D1	No	Snrpd1	Biological Process:RNA processing (GO:0006396)	small nuclear ribonucleoprotein D1	0.00104216	0.0115625	24	10	18.2439	0.2084	0.011423
A1L366	DRF	RAD21 homolog (S. pombe)	No	Rad21	Cellular Component:nuclear chromosome (GO:0000228),Molecular Function:protein binding (GO:0005515)	cohesin complex subunit SCC1	0.00620618	0.0447821	24	10	17.3883	0.141403	0.00813205
P61290	DRF	Proteasome activator complex subunit 3	No	Psme3	Cellular Component:proteasome activator complex (GO:0008537)	proteasome activator subunit 3 (PA28 gamma)	0.00780099	0.0526726	24	10	18.1627	0.165208	0.00909599
Q3TD71	DRF	Secretory carrier-associated membrane protein	No	Scamp1	Biological Process:protein transport (GO:0015031),Cellular Component:integral component of membrane (GO:0016021)	secretory carrier-associated membrane protein	0.00894691	0.0588275	24	10	18.0966	0.190331	0.0105175
Q543J1	DRF	Elongation of very long chain fatty acids protein 2	No	Elovl2	Cellular Component:endoplasmic reticulum (GO:0005783),Molecular Function:fatty acid elongase activity (GO:0009922),Cellular Component:integral component of membrane (GO:0016021),Biological Process:very long-chain fatty acid biosynthetic process (GO:0042761)	elongation of very long chain fatty acids protein 2	0.000905161	0.0102902	24	10	18.0485	0.419963	0.0232686
A0A0R4IZX2	DRF	Na(+)/H(+) exchange regulatory cofactor NHE-RF	No	Slc9a3r2	Molecular Function:protein binding (GO:0005515),Molecular Function:protein complex scaffold (GO:0032947)	Na(+)/H(+) exchange regulatory cofactor NHE-RF2	0.000141828	0.00254278	24	10	18.274	0.234602	0.012838
Q3TS64	DRF	Uncharacterized protein	No	Rsl1d1	--	ribosome biogenesis protein UTP30	0.000366923	0.00500767	24	10	18.3313	0.304213	0.0165953
B2RWR2	DRF	Lpcat2 protein	No	Lpcat2	Molecular Function:calcium ion binding (GO:0005509)	--	2.90737e-05	0.000812017	24	10	15.0321	0.208735	0.0138859
F6ZFT1	DRF	Acyl carrier protein (Fragment)	No	Ndufab1	Biological Process:fatty acid biosynthetic process (GO:0006633)	NADH dehydrogenase (ubiquinone) 1 alpha/beta subcomplex 1	0.00550099	0.0410831	24	10	23.0326	0.140018	0.00607913
Q8BFW7	DRF	Lipoma-preferred partner homolog	No	Lpp	Molecular Function:zinc ion binding (GO:0008270)	lipoma-prefererred partner	0.0270938	0.1349	24	10	21.7219	0.12195	0.00561414
Q8R015	DRF	Biogenesis of lysosome-related organelles complex 1 subunit 5	No	Bloc1s5	Cellular Component:transport vesicle (GO:0030133),Cellular Component:BLOC-1 complex (GO:0031083)	biogenesis of lysosome-related organelles complex 1 subunit 5	0.00044446	0.00587155	24	10	16.5288	0.331434	0.0200519
P58021	DRF	Transmembrane 9 superfamily member 2	No	Tm9sf2	Cellular Component:integral component of membrane (GO:0016021)	transmembrane 9 superfamily member 2/4	0.00130937	0.0137436	24	10	20.0473	0.126697	0.00631989
G3X8T2	DRF	RIKEN cDNA 5830416A07, isoform CRA_c	No	Zc3h18	--	nuclear protein NHN1	0.00166067	0.0165347	24	10	17.3565	0.413989	0.0238521
Q8BGS1	DRF	Band 4.1-like protein 5	No	Epb41l5	Cellular Component:cytoplasm (GO:0005737),Cellular Component:cytoskeleton (GO:0005856),Cellular Component:adherens junction (GO:0005912),Molecular Function:cytoskeletal protein binding (GO:0008092),Cellular Component:extrinsic component of membrane (GO:0019898)	--	0.043999	0.190267	24	10	18.2701	0.305426	0.0167172
Q3TMX5	DRF	Arginine-rich, mutated in early stage tumors, isoform CRA_b	No	Manf	--	--	0.000101163	0.00200691	24	10	21.9144	0.191101	0.00872038
Q7TPR4	DRF	Alpha-actinin-1	No	Actn1	Molecular Function:calcium ion binding (GO:0005509),Molecular Function:protein binding (GO:0005515),Molecular Function:actin filament binding (GO:0051015),Biological Process:actin filament bundle assembly (GO:0051017),Biological Process:actin crosslink formation (GO:0051764)	actinin alpha 1/4	0.0210763	0.111498	24	10	21.4011	0.155425	0.00726247
A0A140T8J4	DRF	Heme-binding protein 1	No	Hebp1	--	--	4.95519e-05	0.00120702	24	10	20.228	0.377344	0.0186546
Q9D0L7	DRF	Armadillo repeat-containing protein 10	No	Armc10	--	--	0.00442853	0.0352148	24	10	20.2666	0.338598	0.0167072
D3YTU7	DRF	Suppressor of IKBKE 1	No	Sike1	--	suppressor of IKK-epsilon	0.0379346	0.171736	24	10	13.771	0.434547	0.0315552
A0A1B0GSU0	DRF	Aldehyde dehydrogenase family 16 member A1	No	Aldh16a1	Biological Process:metabolic process (GO:0008152),Molecular Function:oxidoreductase activity (GO:0016491),Biological Process:oxidation-reduction process (GO:0055114)	--	0.0122325	0.0734842	24	10	21.4778	0.144314	0.00671922
P62267	DRF	40S ribosomal protein S23	No	Rps23	Molecular Function:structural constituent of ribosome (GO:0003735),Cellular Component:intracellular (GO:0005622),Cellular Component:ribosome (GO:0005840),Biological Process:translation (GO:0006412)	small subunit ribosomal protein S23e	0.00243232	0.0219403	24	10	22.4029	0.199935	0.00892452
Q8CB77	DRF	Elongin-A	No	Eloa	Molecular Function:protein binding (GO:0005515),Cellular Component:nucleus (GO:0005634),Cellular Component:integral component of membrane (GO:0016021)	transcription elongation factor B, polypeptide 3	0.0151274	0.0861246	24	10	17.0757	0.207974	0.0121795
P07356	DRF	Annexin A2	No	Anxa2	Molecular Function:phospholipase inhibitor activity (GO:0004859),Molecular Function:calcium ion binding (GO:0005509),Molecular Function:calcium-dependent phospholipid binding (GO:0005544),Molecular Function:cytoskeletal protein binding (GO:0008092)	annexin A2	0.00015488	0.00270945	24	10	19.9142	0.138849	0.00697236
D0EX61	DRF	Muscleblind-like 2 isoform 3	No	Mbnl2	Molecular Function:metal ion binding (GO:0046872)	muscleblind	0.0413209	0.181957	24	10	19.629	0.0786386	0.00400624
E9Q035	DRF	Predicted gene 20425	No	Gm20425	Molecular Function:GTP binding (GO:0005525),Cellular Component:intracellular (GO:0005622),Biological Process:small GTPase mediated signal transduction (GO:0007264)	transferrin	1.3264e-05	0.000442558	24	10	26.5434	0.22796	0.00858822
Q9CY58	DRF	Plasminogen activator inhibitor 1 RNA-binding protein	No	Serbp1	Molecular Function:mRNA 3'-UTR binding (GO:0003730)	plasminogen activator inhibitor 1 RNA-binding protein	3.98416e-06	0.000176251	24	10	21.1041	0.374199	0.0177311
P63024	DRF	Vesicle-associated membrane protein 3	No	Vamp3	Cellular Component:integral component of membrane (GO:0016021),Biological Process:vesicle-mediated transport (GO:0016192)	vesicle-associated membrane protein 3	0.00412379	0.0331569	24	10	14.3741	0.22775	0.0158445
A0A2I3BS49	DRF	Mitochondrial import inner membrane translocase subunit Tim23	No	Timm23	--	mitochondrial import inner membrane translocase subunit TIM23	0.000606725	0.0074537	24	10	18.3863	0.176636	0.00960696
Q3U878	DRF	Uncharacterized protein	No	Dazap1	Molecular Function:nucleic acid binding (GO:0003676)	RNA-binding protein Musashi	0.00200538	0.0189788	24	10	20.4832	0.235863	0.0115149
P20491	DRF	High affinity immunoglobulin epsilon receptor subunit gamma	Yes	Fcer1g	Molecular Function:transmembrane signaling receptor activity (GO:0004888),Biological Process:cell surface receptor signaling pathway (GO:0007166),Cellular Component:membrane (GO:0016020)	high affinity immunoglobulin epsilon receptor subunit gamma	0.000448689	0.00590934	24	10	12.8768	0.527544	0.0409684
D3YVW2	DRF	Golgi integral membrane protein 4	No	Golim4	--	--	0.000241759	0.00371189	24	10	18.1212	0.247679	0.0136679
F2WWK5	DRF	Delta-6 desaturase (Fragment)	No	Fads2	Biological Process:lipid metabolic process (GO:0006629)	acyl-CoA 6-desaturase (Delta-6 desaturase)	2.50502e-07	2.83559e-05	24	10	21.6659	0.287897	0.0132881
Q9JM14	DRF	5(3)-deoxyribonucleotidase, cytosolic type	No	Nt5c	Molecular Function:5'-nucleotidase activity (GO:0008253),Biological Process:deoxyribonucleotide catabolic process (GO:0009264)	5'-nucleotidase	0.00974583	0.0618271	24	10	20.058	0.177805	0.00886451
P01898	DRF	H-2 class I histocompatibility antigen, Q10 alpha chain	No	H2-Q10	Molecular Function:protein binding (GO:0005515)	major histocompatibility complex, class I	0.00363945	0.0302745	24	11	19.2084	0.378209	0.0196898
Q9DCP2	DRF	Sodium-coupled neutral amino acid transporter 3	Yes	Slc38a3	--	solute carrier family 38 (sodium-coupled neutral amino acid transporter), member 3	4.97392e-11	7.17861e-08	24	11	22.3755	0.543611	0.024295
Q3KQQ4	DRF	Serpina1a protein	No	Serpina1b	Cellular Component:extracellular space (GO:0005615)	alpha-1-antitrypsin	2.79969e-05	0.000796188	24	11	21.6445	0.286306	0.0132276
Q8VBT0	DRF	Thioredoxin-related transmembrane protein 1	No	Tmx1	Biological Process:cell redox homeostasis (GO:0045454)	--	0.00920059	0.0599492	24	11	18.8096	0.185553	0.00986477
Q91XA9	DRF	Acidic mammalian chitinase	No	Chia	Molecular Function:chitinase activity (GO:0004568),Cellular Component:extracellular region (GO:0005576),Biological Process:carbohydrate metabolic process (GO:0005975),Biological Process:chitin metabolic process (GO:0006030),Biological Process:chitin catabolic process (GO:0006032),Molecular Function:chitin binding (GO:0008061)	chitinase	0.015078	0.0860979	24	11	14.7412	0.301439	0.0204488
A2AL12	DRF	Heterogeneous nuclear ribonucleoprotein A3	No	Hnrnpa3	Molecular Function:nucleic acid binding (GO:0003676)	heterogeneous nuclear ribonucleoprotein A1/A3	0.000408745	0.00549845	24	11	23.4861	0.218788	0.00931564
Q8C4C9	DRF	DnaJ (Hsp40) homolog, subfamily B, member 12, isoform CRA_d	No	Dnajb12	--	DnaJ homolog subfamily B member 12	0.0395121	0.176066	24	11	17.8796	0.429793	0.0240381
A0A0A6YW28	DRF	Ubiquitin carboxyl-terminal hydrolase 4	No	Usp4	Molecular Function:thiol-dependent ubiquitin-specific protease activity (GO:0004843),Biological Process:protein deubiquitination (GO:0016579),Molecular Function:thiol-dependent ubiquitinyl hydrolase activity (GO:0036459)	ubiquitin carboxyl-terminal hydrolase 4/11	0.0151891	0.0863907	24	11	20.1182	0.144837	0.00719932
Q91VC3	DRF	Eukaryotic initiation factor 4A-III	No	Eif4a3	Molecular Function:nucleic acid binding (GO:0003676),Molecular Function:ATP binding (GO:0005524)	ATP-dependent RNA helicase	0.00154357	0.0156334	24	11	19.9452	0.127949	0.006415
Q99JT9	DRF	1,2-dihydroxy-3-keto-5-methylthiopentene dioxygenase	No	Adi1	Molecular Function:acireductone dioxygenase [iron(II)-requiring] activity (GO:0010309),Biological Process:oxidation-reduction process (GO:0055114)	--	0.000103136	0.00203209	24	11	20.6863	0.152644	0.00737901
B2RRX1	DRF	Actin, beta	No	Actb	--	actin beta/gamma 1	0.00752909	0.0513776	24	11	29.034	0.0985973	0.00339592
B1AUB9	DRF	Nuclear factor 1	No	Nfia	Cellular Component:intracellular (GO:0005622),Cellular Component:nucleus (GO:0005634),Biological Process:DNA replication (GO:0006260)	nuclear factor I/A	0.039719	0.176519	24	11	19.6559	0.214128	0.0108938
A0A2P9DUN6	DRF	Serpina1 DOM-7	No	DOM-7	Cellular Component:extracellular space (GO:0005615)	alpha-1-antitrypsin	0.0105744	0.065842	24	11	19.1998	0.190338	0.00991353
B9EKJ7	DRF	Tankyrase 1 binding protein 1	No	Tnks1bp1	--	--	0.00141127	0.0145227	24	11	20.3023	0.129768	0.00639177
Q80X95	DRF	Ras-related GTP-binding protein A	No	Rraga	Molecular Function:GTP binding (GO:0005525)	Ras-related GTP-binding protein A/B	0.0228622	0.117632	24	11	16.8054	0.267511	0.0159182
Q3THQ5	DRF	Uncharacterized protein	No	Stip1	Molecular Function:protein binding (GO:0005515)	stress-induced-phosphoprotein 1	0.000298448	0.00431814	24	11	24.1497	0.0755946	0.00313025
E9PYL6	DRF	Inhibitor of nuclear factor kappa-B kinase subunit epsilon	No	Ikbke	Molecular Function:protein kinase activity (GO:0004672),Molecular Function:ATP binding (GO:0005524),Biological Process:protein phosphorylation (GO:0006468)	inhibitor of nuclear factor kappa-B kinase subunit epsilon	0.0223004	0.115773	24	11	16.0499	0.114018	0.00710398
Q9D0K1	DRF	Peroxisomal membrane protein PEX13	No	Pex13	Molecular Function:protein binding (GO:0005515),Cellular Component:peroxisome (GO:0005777),Cellular Component:integral component of membrane (GO:0016021)	peroxin-13	0.0249478	0.126226	24	11	16.7211	0.203797	0.012188
Q3TUU3	DRF	Uncharacterized protein (Fragment)	No	Acaa1b	Biological Process:metabolic process (GO:0008152)	acetyl-CoA acyltransferase 1	0.00523326	0.0396268	24	11	24.8671	0.266682	0.0107243
Q61391	DRF	Neprilysin	No	Mme	Molecular Function:metalloendopeptidase activity (GO:0004222),Biological Process:proteolysis (GO:0006508)	neprilysin	0.0076741	0.0519983	24	11	16.842	0.219584	0.0130379
Q91YN3	DRF	Acyl-CoA synthetase long-chain family member 4	No	Acsl4	Molecular Function:catalytic activity (GO:0003824),Biological Process:metabolic process (GO:0008152)	long-chain acyl-CoA synthetase	2.14542e-09	9.5273e-07	24	11	20.2336	0.368747	0.0182245
Q99KG5	DRF	Lipolysis-stimulated lipoprotein receptor	No	Lsr	--	--	0.00909239	0.0594598	24	11	19.8834	0.106204	0.00534135
P35564	DRF	Calnexin	No	Canx	Molecular Function:calcium ion binding (GO:0005509),Cellular Component:endoplasmic reticulum (GO:0005783),Biological Process:protein folding (GO:0006457),Molecular Function:unfolded protein binding (GO:0051082)	calnexin	0.000265287	0.0039987	24	11	24.1724	0.0962056	0.00397998
D3YTQ9	DRF	40S ribosomal protein S15	No	Rps15	Molecular Function:structural constituent of ribosome (GO:0003735),Cellular Component:ribosome (GO:0005840),Biological Process:translation (GO:0006412)	small subunit ribosomal protein S15e	9.13956e-05	0.00188282	24	11	22.6463	0.423594	0.0187048
P70441	DRF	Na(+)/H(+) exchange regulatory cofactor NHE-RF1	No	Slc9a3r1	Molecular Function:protein binding (GO:0005515),Molecular Function:protein complex scaffold (GO:0032947)	Na(+)/H(+) exchange regulatory cofactor NHE-RF1	0.000110345	0.0021234	24	11	22.0878	0.356268	0.0161297
Q8R570	DRF	Synaptosomal-associated protein 47	No	Snap47	Molecular Function:protein binding (GO:0005515)	synaptosomal-associated protein 47	0.00344256	0.0290049	24	11	18.2599	0.207769	0.0113784
O35623	DRF	BET1 homolog	Yes	Bet1	Molecular Function:protein binding (GO:0005515)	blocked early in transport 1	0.000755049	0.00884158	24	11	15.5188	0.486322	0.0313376
A6H663	DRF	BCL2-associated athanogene 3	No	Bag3	Molecular Function:protein binding (GO:0005515),Molecular Function:chaperone binding (GO:0051087)	BCL2-associated athanogene 3	0.000221658	0.00347725	24	11	20.9098	0.292018	0.0139656
Q9CPS6	DRF	Histidine triad nucleotide-binding protein 3	No	Hint3	Molecular Function:catalytic activity (GO:0003824)	--	1.21371e-06	7.53412e-05	24	11	17.2417	0.182803	0.0106024
Q9JJW0	DRF	Peroxisomal membrane protein 4	Yes	Pxmp4	--	peroxisomal membrane protein 4	0.00111475	0.012258	24	11	16.3921	0.500212	0.0305155
O89086	DRF	RNA-binding protein 3	No	Rbm3	Molecular Function:nucleic acid binding (GO:0003676)	RNA-binding protein 3	2.2173e-05	0.00067371	24	11	17.7721	0.303013	0.01705
Q3TMN9	DRF	Homocysteine-inducible, endoplasmic reticulum stress-inducible, ubiquitin-like domain member 1, isoform CRA_b	No	Herpud1	Molecular Function:protein binding (GO:0005515)	homocysteine-responsive endoplasmic reticulum-resident ubiquitin-like domain member 1 protein	0.0155057	0.0878452	24	11	17.0221	0.233019	0.0136892
D3YWH4	DRF	Transmembrane 9 superfamily member (Fragment)	No	Tm9sf1	Cellular Component:integral component of membrane (GO:0016021)	transmembrane 9 superfamily member 1	0.0120659	0.0726347	24	11	18.0095	0.174827	0.00970749
Q8R409	DRF	Protein HEXIM1	No	Hexim1	Biological Process:negative regulation of transcription from RNA polymerase II promoter (GO:0000122),Molecular Function:cyclin-dependent protein serine/threonine kinase inhibitor activity (GO:0004861),Cellular Component:nucleus (GO:0005634),Cellular Component:cytoplasm (GO:0005737),Molecular Function:snRNA binding (GO:0017069)	protein HEXIM1/2	0.000554718	0.00699211	24	11	16.8387	0.337438	0.0200395
A0A1L1SSA3	DRF	Eukaryotic translation initiation factor 1b (Fragment)	No	Eif1b	Molecular Function:translation initiation factor activity (GO:0003743),Biological Process:translational initiation (GO:0006413)	translation initiation factor 1	0.000515596	0.00664406	24	11	19.5732	0.287489	0.0146879
Q6PGB6	DRF	N-alpha-acetyltransferase 50	No	Naa50	Molecular Function:N-acetyltransferase activity (GO:0008080)	N-alpha-acetyltransferase 50	0.0386867	0.173669	24	11	19.2576	0.138112	0.0071718
Q9JLC3	DRF	Methionine-R-sulfoxide reductase B1	No	Msrb1	Biological Process:response to oxidative stress (GO:0006979),Biological Process:protein repair (GO:0030091),Molecular Function:peptide-methionine (R)-S-oxide reductase activity (GO:0033743),Biological Process:oxidation-reduction process (GO:0055114)	peptide-methionine (R)-S-oxide reductase	0.00139388	0.0143699	24	11	17.8228	0.371769	0.0208592
Q80VD1	DRF	Protein FAM98B	No	Fam98b	--	protein FAM98B	0.0363038	0.166332	24	11	19.0175	0.145053	0.00762737
Q8CHP5	DRF	Partner of Y14 and mago	No	Pym1	--	partner of Y14 and mago	0.0176341	0.0969538	24	11	19.3202	0.180956	0.00936613
Q5SUF2	DRF	Luc7-like protein 3	No	Luc7l3	Molecular Function:mRNA binding (GO:0003729),Cellular Component:U1 snRNP (GO:0005685),Biological Process:mRNA splice site selection (GO:0006376)	--	0.00255164	0.0227324	24	11	17.0776	0.235164	0.0137704
P05784	DRF	Keratin, type I cytoskeletal 18	No	Krt18	Molecular Function:structural molecule activity (GO:0005198),Cellular Component:intermediate filament (GO:0005882)	type I keratin, acidic	0.000354023	0.00489844	24	11	25.317	0.18919	0.00747286
Q3U4H0	DRF	Microtubule-associated protein, RP/EB family, member 1	No	Mapre1	Molecular Function:protein binding (GO:0005515),Molecular Function:microtubule binding (GO:0008017)	microtubule-associated protein, RP/EB family	0.0305486	0.146964	24	11	17.2747	0.309822	0.017935
Q3TJN8	DRF	Uncharacterized protein	No	Errfi1	--	--	0.00386162	0.0315766	24	11	17.5048	0.296995	0.0169665
A2AEM2	DRF	Chloride channel CLIC-like 1, isoform CRA_a	No	Clcc1	--	chloride channel CLIC-like protein 1	0.0414867	0.18227	24	12	17.7935	0.225408	0.012668
Q3B7Z2	DRF	Oxysterol-binding protein 1	No	Osbp	--	oxysterol-binding protein 1	0.00363353	0.0302689	24	12	19.65	0.0995475	0.00506604
Q3T9L0	DRF	Uncharacterized protein	No	Ddx39	Molecular Function:nucleic acid binding (GO:0003676),Molecular Function:ATP binding (GO:0005524)	ATP-dependent RNA helicase DDX39	0.0425923	0.185995	24	12	17.8627	0.0736135	0.00412108
A0A0J9YUZ4	DRF	High mobility group protein B1 (Fragment)	No	Hmgb1	--	high mobility group protein B1	0.000727819	0.00856893	24	12	22.3797	0.318182	0.0142174
Q64471	DRF	Glutathione S-transferase theta-1	No	Gstt1	Molecular Function:protein binding (GO:0005515)	glutathione S-transferase	0.0213948	0.112489	24	12	25.4163	0.0970793	0.00381957
A0A338P6G6	DRF	High mobility group protein HMG-I/HMG-Y	Yes	Hmga1	Cellular Component:chromatin (GO:0000785),Molecular Function:DNA binding (GO:0003677),Cellular Component:nucleus (GO:0005634)	high mobility group AT-hook protein 1	0.000567655	0.00706266	24	12	17.0722	0.731402	0.0428416
P10605	DRF	Cathepsin B	No	Ctsb	Molecular Function:cysteine-type endopeptidase activity (GO:0004197),Biological Process:proteolysis (GO:0006508),Molecular Function:cysteine-type peptidase activity (GO:0008234),Biological Process:regulation of catalytic activity (GO:0050790)	cathepsin B	0.00308515	0.0264827	24	12	23.7493	0.144877	0.00610027
O35127	DRF	Protein C10	No	Grcc10	--	--	0.000530369	0.00674409	24	12	14.1467	0.161417	0.0114102
A0A2C9F2D2	DRF	Annexin	No	Anxa7	Molecular Function:calcium ion binding (GO:0005509),Molecular Function:calcium-dependent phospholipid binding (GO:0005544)	annexin A7/11	0.00548377	0.0410075	24	12	21.3014	0.0550074	0.00258233
Q9WUD1	DRF	STIP1 homology and U box-containing protein 1	No	Stub1	Molecular Function:ubiquitin-protein transferase activity (GO:0004842),Molecular Function:protein binding (GO:0005515),Biological Process:protein ubiquitination (GO:0016567)	STIP1 homology and U-box containing protein 1	0.000161949	0.00279535	24	12	17.5457	0.223155	0.0127185
Q9D1C8	DRF	Vacuolar protein sorting-associated protein 28 homolog	No	Vps28	--	ESCRT-I complex subunit VPS28	9.83983e-05	0.00197241	24	12	18.5459	0.174543	0.00941143
O35386	DRF	Phytanoyl-CoA dioxygenase, peroxisomal	No	Phyh	--	phytanoyl-CoA hydroxylase	0.0129146	0.076233	24	12	22.9893	0.165439	0.00719635
P30681	DRF	High mobility group protein B2	No	Hmgb2	--	high mobility group protein B2	0.0113437	0.0692983	24	12	19.3864	0.247579	0.0127708
Q8R2Q8	DRF	Bone marrow stromal antigen 2	No	Bst2	Biological Process:defense response to virus (GO:0051607)	bone marrow stromal cell antigen 2	1.22039e-05	0.000419363	24	12	17.8792	0.363386	0.0203246
O35488	DRF	Very long-chain acyl-CoA synthetase	No	Slc27a2	Molecular Function:catalytic activity (GO:0003824),Molecular Function:long-chain fatty acid-CoA ligase activity (GO:0004467),Biological Process:metabolic process (GO:0008152),Biological Process:fatty acid transport (GO:0015908),Cellular Component:integral component of membrane (GO:0016021),Molecular Function:very long-chain fatty acid-CoA ligase activity (GO:0031957)	--	0.00361293	0.0301408	24	12	25.6517	0.1145	0.00446363
Q9WV55	DRF	Vesicle-associated membrane protein-associated protein A	No	Vapa	Cellular Component:endoplasmic reticulum membrane (GO:0005789),Molecular Function:FFAT motif binding (GO:0033149),Biological Process:protein localization to endoplasmic reticulum (GO:0070972)	vesicle-associated membrane protein-associated protein A	0.0176084	0.0969051	24	12	22.0992	0.175362	0.00793521
Q9DCL9	DRF	Multifunctional protein ADE2	No	Paics	Biological Process:'de novo' IMP biosynthetic process (GO:0006189)	--	0.00522191	0.0396137	24	12	21.8735	0.0847017	0.00387234
B2RTB0	DRF	MCG17262	No	Pdap1	--	--	0.000268932	0.0040279	24	12	19.2613	0.199395	0.0103521
Q9CQT1	DRF	Methylthioribose-1-phosphate isomerase	No	Mri1	Biological Process:cellular metabolic process (GO:0044237)	methylthioribose-1-phosphate isomerase	0.00161212	0.0161295	24	12	19.2809	0.133094	0.00690286
O08966	DRF	Solute carrier family 22 member 1	No	Slc22a1	Cellular Component:integral component of membrane (GO:0016021),Molecular Function:transmembrane transporter activity (GO:0022857),Biological Process:transmembrane transport (GO:0055085)	MFS transporter, OCT family, solute carrier family 22 (organic cation transporter), member 1	0.00155229	0.0156942	24	12	21.403	0.0949224	0.00443501
A2AA85	DRF	SUZ domain-containing protein 1 (Fragment)	No	Szrd1	--	--	0.00291197	0.0252414	24	12	16.4181	0.150377	0.00915924
B9EI57	DRF	SAFB-like, transcription modulator	No	Sltm	Molecular Function:nucleic acid binding (GO:0003676)	--	0.045956	0.197375	24	12	17.6585	0.23358	0.0132277
Q3U944	DRF	Uncharacterized protein	No	Lman1	Molecular Function:mannose binding (GO:0005537),Biological Process:ER to Golgi vesicle-mediated transport (GO:0006888),Cellular Component:membrane (GO:0016020)	lectin, mannose-binding 1	0.0491304	0.207635	24	12	21.3533	0.203903	0.00954903
P63028	DRF	Translationally-controlled tumor protein	No	Tpt1	--	--	4.76294e-06	0.000196881	24	12	22.2824	0.195534	0.00877525
Q921I1	DRF	Serotransferrin	No	Tf	--	transferrin	0.000166629	0.00286294	24	12	22.2164	0.204809	0.0092188
G3X8R2	DRF	Steroid receptor RNA activator 1 (Fragment)	No	Sra1	--	--	0.00592394	0.043235	24	12	16.6948	0.321145	0.0192363
E9Q414	DRF	Apolipoprotein B-100	No	Apob	Molecular Function:lipid transporter activity (GO:0005319),Biological Process:lipid transport (GO:0006869)	apolipoprotein B	0.0217537	0.113754	24	12	23.2425	0.0455725	0.00196074
Q6ZWQ9	DRF	MCG5400	No	Myl12a	Molecular Function:calcium ion binding (GO:0005509)	myosin regulatory light chain 12	0.00683967	0.0478976	24	12	17.4663	0.271498	0.0155441
A7MCT6	DRF	Ethanolamine kinase 2	No	Etnk2	--	ethanolamine kinase	0.000114278	0.00218452	24	12	19.1029	0.112486	0.00588845
P62918	DRF	60S ribosomal protein L8	No	Rpl8	Molecular Function:structural constituent of ribosome (GO:0003735),Cellular Component:intracellular (GO:0005622),Cellular Component:ribosome (GO:0005840),Biological Process:translation (GO:0006412)	large subunit ribosomal protein L8e	0.0156127	0.0882783	24	12	24.1224	0.240283	0.00996097
Q6P6J9	DRF	Thioredoxin domain-containing protein 15	No	Txndc15	Biological Process:cell redox homeostasis (GO:0045454)	--	0.00275413	0.0240903	24	12	18.012	0.102744	0.00570416
Q3UA53	DRF	Uncharacterized protein	No	Ppa1	Molecular Function:magnesium ion binding (GO:0000287),Molecular Function:inorganic diphosphatase activity (GO:0004427),Cellular Component:cytoplasm (GO:0005737),Biological Process:phosphate-containing compound metabolic process (GO:0006796)	inorganic pyrophosphatase	0.0301027	0.145525	24	12	20.0202	0.192475	0.00961405
Q9DD06	DRF	Retinoic acid receptor responder protein 2	No	Rarres2	--	retinoic acid receptor responder protein 2	0.000970687	0.0109449	24	12	17.5017	0.27716	0.0158362
H3BJ30	DRF	Cleavage and polyadenylation-specificity factor subunit 6	No	Cpsf6	Molecular Function:nucleic acid binding (GO:0003676)	cleavage and polyadenylation specificity factor subunit 6/7	0.00891888	0.0587771	24	13	19.0747	0.0485188	0.00254361
A0A1Y7VK55	DRF	Nuclear factor 1	No	Nfic	Cellular Component:intracellular (GO:0005622),Cellular Component:nucleus (GO:0005634),Biological Process:DNA replication (GO:0006260)	nuclear factor I/C	0.00181048	0.0176552	24	13	16.3859	0.35337	0.0215655
P35550	DRF	rRNA 2-O-methyltransferase fibrillarin	No	Fbl	Molecular Function:RNA binding (GO:0003723),Biological Process:rRNA processing (GO:0006364),Biological Process:tRNA processing (GO:0008033),Molecular Function:methyltransferase activity (GO:0008168)	rRNA 2'-O-methyltransferase fibrillarin	0.00238291	0.0216298	24	13	21.5677	0.0771239	0.0035759
P28033	DRF	CCAAT/enhancer-binding protein beta	No	Cebpb	Molecular Function:sequence-specific DNA binding (GO:0043565)	CCAAT/enhancer binding protein (C/EBP), beta	0.0256592	0.129259	24	13	15.6447	0.17237	0.0110178
Q9DAK9	DRF	14 kDa phosphohistidine phosphatase	No	Phpt1	Cellular Component:cytosol (GO:0005829),Molecular Function:phosphohistidine phosphatase activity (GO:0008969),Biological Process:peptidyl-histidine dephosphorylation (GO:0035971)	phosphohistidine phosphatase	0.000521902	0.00668058	24	13	19.6763	0.155121	0.00788364
Q62159	DRF	Rho-related GTP-binding protein RhoC	No	Rhoc	Molecular Function:GTP binding (GO:0005525),Biological Process:small GTPase mediated signal transduction (GO:0007264)	Ras homolog gene family, member C	0.00124871	0.0132759	24	13	22.555	0.0631135	0.0027982
Q8VCQ8	DRF	Caldesmon 1	No	Cald1	Molecular Function:actin binding (GO:0003779),Molecular Function:calmodulin binding (GO:0005516),Biological Process:muscle contraction (GO:0006936),Molecular Function:myosin binding (GO:0017022)	caldesmon	0.00513157	0.0391342	24	13	21.1584	0.112348	0.00530985
A0A0R4J2B0	DRF	CUGBP Elav-like family member 2	No	Celf2	Molecular Function:nucleic acid binding (GO:0003676),Molecular Function:RNA binding (GO:0003723)	CUG-BP- and ETR3-like factor	0.0215117	0.112897	24	13	17.0764	0.116298	0.00681042
Q8C0D5	DRF	Elongation factor-like GTPase 1	No	Efl1	Molecular Function:GTPase activity (GO:0003924),Molecular Function:GTP binding (GO:0005525)	ribosome assembly protein 1	0.0183371	0.100321	24	13	19.6358	0.0127604	0.000649854
F8WIK0	DRF	Anamorsin	No	Ciapin1	Cellular Component:cytoplasm (GO:0005737),Biological Process:metabolic process (GO:0008152),Molecular Function:methyltransferase activity (GO:0008168),Biological Process:iron-sulfur cluster assembly (GO:0016226),Molecular Function:iron-sulfur cluster binding (GO:0051536)	--	0.0262198	0.131167	24	13	17.6752	0.072162	0.00408266
Q8BGX0	DRF	E3 ubiquitin-protein ligase TRIM23	No	Trim23	Molecular Function:protein binding (GO:0005515),Molecular Function:GTP binding (GO:0005525),Cellular Component:intracellular (GO:0005622),Biological Process:small GTPase mediated signal transduction (GO:0007264),Molecular Function:zinc ion binding (GO:0008270),Molecular Function:metal ion binding (GO:0046872)	tripartite motif-containing protein 23	0.0230927	0.118291	24	13	14.8594	0.305616	0.0205672
Q99KR3	DRF	Endoribonuclease LACTB2	No	Lactb2	--	--	0.00010151	0.00200691	24	13	23.2571	0.0819873	0.00352526
A0A0A0MQM0	DRF	Eukaryotic translation initiation factor 5A (Fragment)	No	Eif5a	Molecular Function:RNA binding (GO:0003723),Molecular Function:translation elongation factor activity (GO:0003746),Biological Process:translational frameshifting (GO:0006452),Molecular Function:ribosome binding (GO:0043022),Biological Process:positive regulation of translational elongation (GO:0045901),Biological Process:positive regulation of translational termination (GO:0045905)	translation initiation factor 5A	0.00320123	0.0272577	24	13	23.1382	0.175405	0.00758076
Q8BK30	DRF	NADH dehydrogenase [ubiquinone] flavoprotein 3, mitochondrial	No	Ndufv3	Cellular Component:mitochondrion (GO:0005739),Cellular Component:mitochondrial respiratory chain complex I (GO:0005747)	NADH dehydrogenase (ubiquinone) flavoprotein 3	0.0138675	0.0803652	24	13	17.6555	0.189854	0.0107532
Q9DB05	DRF	Alpha-soluble NSF attachment protein	No	Napa	Biological Process:intracellular protein transport (GO:0006886)	alpha-soluble NSF attachment protein	0.0375227	0.170103	24	13	20.2528	0.0761243	0.0037587
P62911	DRF	60S ribosomal protein L32	No	Rpl32	Molecular Function:structural constituent of ribosome (GO:0003735),Cellular Component:intracellular (GO:0005622),Cellular Component:ribosome (GO:0005840),Biological Process:translation (GO:0006412)	large subunit ribosomal protein L32e	5.68894e-05	0.00132007	24	13	23.3659	0.177937	0.00761525
Q8R1S9	DRF	Sodium-coupled neutral amino acid transporter 4	Yes	Slc38a4	--	solute carrier family 38 (sodium-coupled neutral amino acid transporter), member 4	2.72856e-07	2.86399e-05	24	13	18.7884	0.472318	0.0251388
P11930	DRF	Nucleoside diphosphate-linked moiety X motif 19	No	Nudt19	Molecular Function:hydrolase activity (GO:0016787)	nucleoside diphosphate-linked moiety X motif 19, mitochondrial	0.0128435	0.0760466	24	13	21.0223	0.0827534	0.00393646
P17809	DRF	Solute carrier family 2, facilitated glucose transporter member 1	No	Slc2a1	Molecular Function:glucose transmembrane transporter activity (GO:0005355),Biological Process:glucose transport (GO:0015758),Cellular Component:membrane (GO:0016020),Cellular Component:integral component of membrane (GO:0016021),Molecular Function:transmembrane transporter activity (GO:0022857),Molecular Function:substrate-specific transmembrane transporter activity (GO:0022891),Biological Proces…	MFS transporter, SP family, solute carrier family 2 (facilitated glucose transporter), member 1	0.0316967	0.151102	24	13	14.4498	0.384021	0.0265763
Q8K0L3	DRF	Acyl-coenzyme A synthetase ACSM2, mitochondrial	No	Acsm2	Molecular Function:catalytic activity (GO:0003824),Biological Process:metabolic process (GO:0008152)	medium-chain acyl-CoA synthetase	0.0339724	0.158635	24	13	19.9754	0.0876478	0.0043878
Q3UD67	DRF	Uncharacterized protein	No	Aars	Molecular Function:nucleotide binding (GO:0000166),Molecular Function:nucleic acid binding (GO:0003676),Molecular Function:alanine-tRNA ligase activity (GO:0004813),Molecular Function:ATP binding (GO:0005524),Cellular Component:cytoplasm (GO:0005737),Biological Process:alanyl-tRNA aminoacylation (GO:0006419),Biological Process:tRNA aminoacylation (GO:0043039)	alanyl-tRNA synthetase	0.026526	0.132584	24	13	22.6502	0.0826466	0.00364883
P98083	DRF	SHC-transforming protein 1	No	Shc1	Biological Process:angiogenesis (GO:0001525),Molecular Function:protein binding (GO:0005515),Biological Process:signal transduction (GO:0007165),Molecular Function:receptor tyrosine kinase binding (GO:0030971),Biological Process:intracellular signal transduction (GO:0035556)	SHC-transforming protein 1	0.0057814	0.0424091	24	13	17.767	0.118569	0.00667354
A2A8L5	DRF	Receptor-type tyrosine-protein phosphatase F	No	Ptprf	Molecular Function:protein tyrosine phosphatase activity (GO:0004725),Molecular Function:protein binding (GO:0005515),Biological Process:protein dephosphorylation (GO:0006470),Biological Process:dephosphorylation (GO:0016311),Molecular Function:phosphatase activity (GO:0016791)	receptor-type tyrosine-protein phosphatase F	4.54795e-06	0.000194484	24	13	18.6771	0.138175	0.00739811
P54728	DRF	UV excision repair protein RAD23 homolog B	No	Rad23b	Molecular Function:damaged DNA binding (GO:0003684),Molecular Function:protein binding (GO:0005515),Cellular Component:nucleus (GO:0005634),Biological Process:nucleotide-excision repair (GO:0006289),Biological Process:proteasome-mediated ubiquitin-dependent protein catabolic process (GO:0043161)	UV excision repair protein RAD23	0.0318122	0.151528	24	13	22.098	0.0226932	0.00102693
Q8BMJ3	DRF	Eukaryotic translation initiation factor 1A, X-chromosomal	No	Eif1ax	Molecular Function:RNA binding (GO:0003723),Molecular Function:translation initiation factor activity (GO:0003743),Biological Process:translational initiation (GO:0006413)	translation initiation factor 1A	2.74793e-06	0.000139156	24	13	18.086	0.100082	0.0055337
Q9CX98	DRF	Cytochrome P450 2U1	No	Cyp2u1	Molecular Function:iron ion binding (GO:0005506),Molecular Function:heme binding (GO:0020037),Biological Process:oxidation-reduction process (GO:0055114)	cytochrome P450 family 2 subfamily U polypeptide 1	0.0239102	0.122045	24	13	16.3776	0.246112	0.0150274
Q9CYV5	DRF	Transmembrane protein 135	No	Tmem135	--	--	0.000558261	0.00700377	24	13	20.2232	0.143721	0.00710673
P43274	DRF	Histone H1.4	Yes	Hist1h1e	Cellular Component:nucleosome (GO:0000786),Molecular Function:DNA binding (GO:0003677),Cellular Component:nucleus (GO:0005634),Biological Process:nucleosome assembly (GO:0006334)	histone H1/5	8.20735e-05	0.00173557	24	13	23.1867	0.490163	0.0211398
Q5M8M3	DRF	Uncharacterized protein	No	Trmt112	--	multifunctional methyltransferase subunit TRM112	0.00608112	0.0441722	24	13	19.236	0.162448	0.00844497
P16546	DRF	Spectrin alpha chain, non-erythrocytic 1	No	Sptan1	Molecular Function:calcium ion binding (GO:0005509),Molecular Function:protein binding (GO:0005515)	spectrin alpha	0.0460188	0.197375	24	13	15.6688	0.127975	0.00816756
P63037	DRF	DnaJ homolog subfamily A member 1	No	Dnaja1	Molecular Function:heat shock protein binding (GO:0031072),Molecular Function:unfolded protein binding (GO:0051082)	DnaJ homolog subfamily A member 1	0.000602299	0.00744555	24	14	21.4136	0.121623	0.00567969
Q8QZR1	DRF	Tyrosine aminotransferase	Yes	Tat	Molecular Function:L-tyrosine:2-oxoglutarate aminotransferase activity (GO:0004838),Biological Process:biosynthetic process (GO:0009058),Biological Process:aromatic amino acid family catabolic process (GO:0009074),Molecular Function:pyridoxal phosphate binding (GO:0030170)	tyrosine aminotransferase	2.43982e-11	4.69502e-08	24	14	20.3666	0.893218	0.0438569
Q9JKX3	DRF	Transferrin receptor protein 2	No	Tfr2	--	--	8.90419e-08	1.2851e-05	24	14	19.4991	0.234796	0.0120414
P53994	DRF	Ras-related protein Rab-2A	No	Rab2a	Molecular Function:GTP binding (GO:0005525),Biological Process:small GTPase mediated signal transduction (GO:0007264)	Ras-related protein Rab-2A	0.00913642	0.0596658	24	14	20.202	0.0540003	0.00267302
P15864	DRF	Histone H1.2	No	Hist1h1c	Cellular Component:nucleosome (GO:0000786),Molecular Function:DNA binding (GO:0003677),Cellular Component:nucleus (GO:0005634),Biological Process:nucleosome assembly (GO:0006334)	histone H1/5	0.0452162	0.195092	24	14	24.5841	0.418035	0.0170043
P11679	DRF	Keratin, type II cytoskeletal 8	No	Krt8	Molecular Function:structural molecule activity (GO:0005198),Cellular Component:intermediate filament (GO:0005882),Cellular Component:keratin filament (GO:0045095)	type II keratin, basic	0.0463749	0.198313	24	14	26.6231	0.00348521	0.000130909
O70378	DRF	ER membrane protein complex subunit 8	No	Emc8	--	--	0.00199406	0.0189337	24	14	17.1701	0.0405711	0.0023629
A0A0R4J061	DRF	Cytochrome P450 26A1	No	Cyp26a1	Molecular Function:monooxygenase activity (GO:0004497),Molecular Function:iron ion binding (GO:0005506),Molecular Function:heme binding (GO:0020037),Biological Process:oxidation-reduction process (GO:0055114)	cytochrome P450 family 26 subfamily A	0.029579	0.143858	24	14	17.8091	0.267558	0.0150237
Q9DB10	DRF	Essential MCU regulator, mitochondrial	No	Smdt1	Biological Process:mitochondrial calcium uptake (GO:0036444),Biological Process:mitochondrial calcium ion homeostasis (GO:0051560),Cellular Component:uniplex complex (GO:1990246)	--	0.00571141	0.0422717	24	14	17.2741	0.0892017	0.00516391
A0A1S6GWH0	DRF	Gamma-aminobutyric acid receptor associated protein, isoform CRA_c	No	Gabarap	--	GABA(A) receptor-associated protein	0.00290734	0.0252392	24	14	16.1386	0.179963	0.0111511
Q8CHW4	DRF	Translation initiation factor eIF-2B subunit epsilon	No	Eif2b5	Molecular Function:protein binding (GO:0005515)	translation initiation factor eIF-2B subunit epsilon	0.0339696	0.158635	24	14	19.1592	0.0801056	0.00418105
Q9QYG0	DRF	Protein NDRG2	No	Ndrg2	--	--	0.00514909	0.0392159	24	14	25.5143	0.113132	0.00443406
Q80X83	DRF	BPI fold-containing family A member 3	Yes	Bpifa3	Molecular Function:lipid binding (GO:0008289)	--	0.0311828	0.149393	24	14	15.5234	1.22819	0.0791189
P62317	DRF	Small nuclear ribonucleoprotein Sm D2	No	Snrpd2	Biological Process:RNA splicing (GO:0008380),Cellular Component:small nuclear ribonucleoprotein complex (GO:0030532)	small nuclear ribonucleoprotein D2	0.00771945	0.0522443	24	14	19.8481	0.0208986	0.00105293
P19536	DRF	Cytochrome c oxidase subunit 5B, mitochondrial	No	Cox5b	Molecular Function:cytochrome-c oxidase activity (GO:0004129),Cellular Component:mitochondrial envelope (GO:0005740)	cytochrome c oxidase subunit 5b	0.00178128	0.0174595	24	14	24.6082	0.0753816	0.00306327
Q8K3C3	DRF	Protein LZIC	No	Lzic	Molecular Function:beta-catenin binding (GO:0008013)	--	0.0290608	0.142088	24	14	16.72	0.0204619	0.0012238
A2API8	DRF	A-kinase anchor protein 2	No	Akap2	--	A-kinase anchor protein 2	0.00608345	0.0441722	24	14	16.2851	0.00128131	7.86798e-05
A2RSE4	DRF	Ubiquitin-conjugating enzyme E2B, RAD6 homology (S. cerevisiae)	No	Ube2b	--	ubiquitin-conjugating enzyme E2 B	0.0346773	0.160797	24	14	15.3054	0.10848	0.00708768
A2RTA0	DRF	Creatine kinase, muscle	No	Ckm	Molecular Function:kinase activity (GO:0016301)	creatine kinase	0.0382081	0.17219	24	14	16.5982	0.0253901	0.00152969
O35887	DRF	Calumenin	No	Calu	Molecular Function:calcium ion binding (GO:0005509)	--	0.0407653	0.180324	24	14	20.3375	0.000921486	4.53098e-05
O89079	DRF	Coatomer subunit epsilon	No	Cope	Molecular Function:structural molecule activity (GO:0005198)	coatomer subunit epsilon	0.0348117	0.161036	24	14	19.0907	0.0902056	0.0047251
P62960	DRF	Nuclease-sensitive element-binding protein 1	No	Ybx1	Molecular Function:nucleic acid binding (GO:0003676),Molecular Function:DNA binding (GO:0003677)	Y-box-binding protein 1	0.0368255	0.16766	24	14	21.6061	0.0077533	0.000358848
Q3V214	DRF	MCG13422, isoform CRA_a	No	Polr2e	Molecular Function:DNA binding (GO:0003677),Molecular Function:DNA-directed 5'-3' RNA polymerase activity (GO:0003899),Cellular Component:nucleus (GO:0005634)	DNA-directed RNA polymerases I, II, and III subunit RPABC1	0.0392302	0.175291	24	14	14.5974	0.0329492	0.0022572
Q569X3	DRF	U1 small nuclear ribonucleoprotein C	No	Snrpc	Biological Process:spliceosomal snRNP assembly (GO:0000387),Molecular Function:nucleic acid binding (GO:0003676),Cellular Component:nucleus (GO:0005634),Cellular Component:U1 snRNP (GO:0005685),Molecular Function:zinc ion binding (GO:0008270)	U1 small nuclear ribonucleoprotein C	0.00456864	0.0359819	24	14	17.3093	0.00454181	0.000262392
Q99KV1	DRF	DnaJ homolog subfamily B member 11	No	Dnajb11	--	DnaJ homolog subfamily B member 11	0.0185648	0.101299	24	14	18.8933	0.11944	0.00632184
Q9CQB2	DRF	MAPK regulated corepressor interacting protein 2	No	Mcrip2	--	--	0.0116792	0.0707302	24	14	16.4119	0.0128596	0.000783551
Q564E8	DRF	Ribosomal protein L4	No	Rpl4	Molecular Function:structural constituent of ribosome (GO:0003735),Cellular Component:ribosome (GO:0005840),Biological Process:translation (GO:0006412)	large subunit ribosomal protein L4e	0.0226782	0.117009	24	14	24.6947	0.301893	0.012225
A0A0R4J0Q9	DRF	Conserved oligomeric Golgi complex subunit 7	No	Cog7	Biological Process:intracellular protein transport (GO:0006886),Cellular Component:Golgi transport complex (GO:0017119)	conserved oligomeric Golgi complex subunit 7	0.0172535	0.09533	24	14	17.5606	0.102408	0.00583168
Q8C767	DRF	Protein phosphatase 1 regulatory subunit 3B	Yes	Ppp1r3b	Cellular Component:protein phosphatase type 1 complex (GO:0000164),Molecular Function:protein binding (GO:0005515),Biological Process:regulation of glycogen catabolic process (GO:0005981),Molecular Function:protein phosphatase regulator activity (GO:0019888)	protein phosphatase 1 regulatory subunit 3A/B/C/D/E	4.08368e-07	3.74207e-05	24	14	15.8001	0.490862	0.031067
G5E8U1	DRF	Sulfate anion transporter 1	No	Slc26a1	Cellular Component:integral component of plasma membrane (GO:0005887),Biological Process:chloride transport (GO:0006821),Molecular Function:secondary active sulfate transmembrane transporter activity (GO:0008271),Biological Process:sulfate transport (GO:0008272),Molecular Function:chloride transmembrane transporter activity (GO:0015108),Molecular Function:sulfate transmembrane transporter activit…	solute carrier family 26 (sulfate anion transporter), member 1	0.00122587	0.0131055	24	14	20.9344	0.11046	0.00527651
P70349	DRF	Histidine triad nucleotide-binding protein 1	No	Hint1	Molecular Function:catalytic activity (GO:0003824)	histidine triad (HIT) family protein	0.034524	0.160433	24	15	23.7517	0.00756498	0.000318502
B1ARD1	DRF	Phosphatidylethanolamine N-methyltransferase (Fragment)	No	Pemt	Biological Process:phospholipid metabolic process (GO:0006644),Molecular Function:N-methyltransferase activity (GO:0008170)	--	0.0134122	0.0782896	24	15	20.4528	0.051003	0.0024937
Q505B1	DRF	Rpl17 protein (Fragment)	No	Rpl17	Molecular Function:structural constituent of ribosome (GO:0003735),Cellular Component:ribosome (GO:0005840),Biological Process:translation (GO:0006412),Cellular Component:large ribosomal subunit (GO:0015934)	large subunit ribosomal protein L17e	5.70861e-09	2.0842e-06	24	15	23.1025	0.271624	0.0117573
Q05CL2	DRF	Proz protein	No	Proz	Molecular Function:serine-type endopeptidase activity (GO:0004252),Molecular Function:calcium ion binding (GO:0005509),Molecular Function:protein binding (GO:0005515),Biological Process:proteolysis (GO:0006508)	--	4.79269e-05	0.00117907	24	15	17.3918	0.178598	0.0102691
Q8VBZ3	DRF	Cleft lip and palate transmembrane protein 1 homolog	No	Clptm1	Cellular Component:integral component of membrane (GO:0016021)	--	0.0348678	0.161162	24	15	19.5636	0.0768939	0.00393045
B7ZMS6	DRF	2500003M10Rik protein	No	Chtop	--	--	0.00207225	0.0194839	24	15	17.5922	0.0414366	0.0023554
A0A0N4SUJ2	DRF	Dysferlin	No	Dysf	Molecular Function:protein binding (GO:0005515),Cellular Component:integral component of membrane (GO:0016021)	dysferlin	0.00407695	0.0329333	24	15	18.9636	0.289144	0.0152473
P42867	DRF	UDP-N-acetylglucosamine--dolichyl-phosphate N-acetylglucosaminephosphotransferase	Yes	Dpagt1	Molecular Function:UDP-N-acetylglucosamine-dolichyl-phosphate N-acetylglucosaminephosphotransferase activity (GO:0003975),Biological Process:protein N-linked glycosylation (GO:0006487),Biological Process:dolichol-linked oligosaccharide biosynthetic process (GO:0006488),Molecular Function:phospho-N-acetylmuramoyl-pentapeptide-transferase activity (GO:0008963),Cellular Component:integral component …	UDP-N-acetylglucosamine--dolichyl-phosphate N-acetylglucosaminephosphotransferase	6.74287e-05	0.00149718	24	15	15.7052	0.7888	0.0502256
A0A0R4J0I6	DRF	Acyl-CoA dehydrogenase family member 11	No	Acad11	Molecular Function:acyl-CoA dehydrogenase activity (GO:0003995),Biological Process:metabolic process (GO:0008152),Molecular Function:flavin adenine dinucleotide binding (GO:0050660),Biological Process:oxidation-reduction process (GO:0055114)	acyl-CoA dehydrogenase family member 11	0.00232158	0.0212064	24	15	24.2008	0.0634907	0.0026235
B1AQY2	DRF	Rho GTPase-activating protein 23	No	Arhgap23	Molecular Function:protein binding (GO:0005515),Biological Process:signal transduction (GO:0007165)	Rho GTPase-activating protein 21/23	0.0430456	0.186984	24	15	14.329	0.17129	0.0119541
P98064	DRF	Mannan-binding lectin serine protease 1	No	Masp1	Molecular Function:serine-type endopeptidase activity (GO:0004252),Molecular Function:calcium ion binding (GO:0005509),Biological Process:proteolysis (GO:0006508)	mannan-binding lectin serine protease 1	0.000178516	0.00296996	24	15	17.381	0.275225	0.0158348
Q8BJL9	DRF	UDP-glucuronosyltransferase	No	Ugt2b35	Biological Process:metabolic process (GO:0008152)	glucuronosyltransferase	0.0427392	0.186073	24	15	20.8748	0.12527	0.00600105
E9QKB7	DRF	RAS guanyl-releasing protein 4	No	Rasgrp4	Molecular Function:guanyl-nucleotide exchange factor activity (GO:0005085),Biological Process:small GTPase mediated signal transduction (GO:0007264),Biological Process:intracellular signal transduction (GO:0035556)	RAS guanyl-releasing protein 4	0.0463733	0.198313	24	15	13.8184	0.341978	0.024748
Q3TV62	DRF	Torsin	No	Tor1a	Molecular Function:ATP binding (GO:0005524),Cellular Component:nuclear envelope (GO:0005635),Cellular Component:endoplasmic reticulum lumen (GO:0005788),Biological Process:nuclear envelope organization (GO:0006998),Biological Process:cell adhesion (GO:0007155),Molecular Function:cytoskeletal protein binding (GO:0008092),Biological Process:neuron projection development (GO:0031175),Biological Proc…	--	0.00922838	0.0599561	24	15	17.1879	0.242704	0.0141207
Q3UDS4	DRF	Uncharacterized protein	No	Sqor	Molecular Function:oxidoreductase activity (GO:0016491),Biological Process:oxidation-reduction process (GO:0055114)		0.000188241	0.00309606	24	15	23.1356	0.162077	0.00700552
Q99MZ7	DRF	Peroxisomal trans-2-enoyl-CoA reductase	No	Pecr	--	peroxisomal trans-2-enoyl-CoA reductase	0.0355848	0.1633	24	16	24.0153	0.079494	0.00331015
A0A140T8T7	DRF	Collagen alpha-5(VI) chain	No	Col6a5	--	collagen, type VI, alpha	0.0414167	0.182101	24	16	15.6711	0.192081	0.012257
Q569Z6	DRF	Thyroid hormone receptor-associated protein 3	No	Thrap3	Biological Process:RNA splicing (GO:0008380)	thyroid hormone receptor-associated protein 3	0.0222365	0.115546	24	16	20.2461	0.162747	0.00803845
Q9EQ21	DRF	Hepcidin	Yes	Hamp	Cellular Component:extracellular region (GO:0005576),Biological Process:cellular iron ion homeostasis (GO:0006879)	--	0.000495212	0.00641	24	16	18.0582	0.811523	0.0449394
A0A0N4SWB9	DRF	Transmembrane and coiled-coil domains protein 1	No	Tmcc1	--	--	0.0152221	0.0864083	24	16	14.1	0.204916	0.0145331
Q3U8S0	DRF	Adaptor-related protein complex 3, sigma 1 subunit	No	Ap3s1	Molecular Function:protein transporter activity (GO:0008565),Biological Process:protein transport (GO:0015031)	AP-3 complex subunit sigma	0.0155362	0.0879321	24	16	18.2078	0.269806	0.0148181
A4PBT3	DRF	RNF125 protein	Yes	Rnf125	Molecular Function:protein binding (GO:0005515),Molecular Function:zinc ion binding (GO:0008270)	E3 ubiquitin-protein ligase RNF125	1.52707e-05	0.000498065	24	16	14.5372	0.584207	0.040187
Q8BLN5	DRF	Lanosterol synthase	No	Lss	--	lanosterol synthase	0.00931832	0.0603756	24	16	20.1692	0.177553	0.00880318
Q9QXD1	DRF	Peroxisomal acyl-coenzyme A oxidase 2	No	Acox2	Molecular Function:acyl-CoA dehydrogenase activity (GO:0003995),Molecular Function:acyl-CoA oxidase activity (GO:0003997),Cellular Component:peroxisome (GO:0005777),Biological Process:fatty acid beta-oxidation (GO:0006635),Biological Process:oxidation-reduction process (GO:0055114)	3alpha,7alpha,12alpha-trihydroxy-5beta-cholestanoyl-CoA 24-hydroxylase	0.000402069	0.00544869	24	16	24.113	0.108127	0.00448419
Q3UEJ8	DRF	Pipecolic acid oxidase	No	Pipox	Molecular Function:oxidoreductase activity (GO:0016491),Biological Process:oxidation-reduction process (GO:0055114)	--	0.000373643	0.00508736	24	16	24.4891	0.124237	0.00507316
Q80XK1	DRF	Cyp2a5 protein (Fragment)	No	Cyp2a5	Molecular Function:iron ion binding (GO:0005506),Molecular Function:heme binding (GO:0020037),Biological Process:oxidation-reduction process (GO:0055114)	cytochrome P450 family 2 subfamily A	0.0191121	0.103123	24	16	25.1186	0.164579	0.00655209
Q8JZU6	DRF	PX domain-containing protein 1	Yes	Pxdc1	Molecular Function:phosphatidylinositol binding (GO:0035091)	--	0.000660879	0.00801523	24	16	14.1733	0.547395	0.0386216
A4QPD3	DRF	Proto-oncogene c-Rel	No	Rel	Molecular Function:DNA binding (GO:0003677),Molecular Function:protein binding (GO:0005515),Cellular Component:nucleus (GO:0005634),Cellular Component:cytoplasm (GO:0005737),Biological Process:I-kappaB kinase/NF-kappaB signaling (GO:0007249)	c-Rel proto-oncogene protein	0.0159711	0.0899522	24	16	15.305	0.221256	0.0144565
Q3UC65	DRF	Arginine/serine-rich protein 1	Yes	Rsrp1	--	--	1.57748e-07	1.93762e-05	24	16	14.2567	0.507025	0.035564
P70333	DRF	Heterogeneous nuclear ribonucleoprotein H2	No	Hnrnph2	Molecular Function:nucleic acid binding (GO:0003676)	heterogeneous nuclear ribonucleoprotein F/H	0.00710883	0.0492077	24	16	20.1905	0.217823	0.0107884
Q3U3J1	DRF	2-oxoisovalerate dehydrogenase subunit alpha	No	Bckdha	Biological Process:metabolic process (GO:0008152)	2-oxoisovalerate dehydrogenase E1 component alpha subunit	0.00348622	0.0292954	24	16	24.1304	0.0793426	0.00328808
G3UZA0	DRF	KRR1 small subunit processome component	No	Krr1	Molecular Function:nucleic acid binding (GO:0003676)	ribosomal RNA assembly protein	0.0160976	0.0904885	24	16	15.0086	0.19347	0.0128907
P32020	DRF	Non-specific lipid-transfer protein	No	Scp2	Biological Process:metabolic process (GO:0008152)	sterol carrier protein 2	0.000737356	0.00865195	24	16	27.1033	0.109617	0.00404443
Q5M9L1	DRF	60S ribosomal protein L36	No	Rpl36	Molecular Function:structural constituent of ribosome (GO:0003735),Cellular Component:intracellular (GO:0005622),Cellular Component:ribosome (GO:0005840),Biological Process:translation (GO:0006412)	large subunit ribosomal protein L36e	0.000304584	0.00437404	24	16	23.3112	0.121335	0.00520501
E9PUA2	DRF	Terminal uridylyltransferase 7	No	Tut7	Molecular Function:nucleic acid binding (GO:0003676),Molecular Function:zinc ion binding (GO:0008270),Molecular Function:nucleotidyltransferase activity (GO:0016779)	terminal uridylyltransferase	0.00950041	0.0609343	24	16	19.0939	0.341448	0.0178826
Q02248	DRF	Catenin beta-1	No	Ctnnb1	Molecular Function:signal transducer activity (GO:0004871),Molecular Function:protein binding (GO:0005515),Biological Process:adherens junction assembly (GO:0034333)	catenin beta 1	0.00668021	0.0470303	24	16	22.4207	0.0627931	0.00280067
A0A0R4J0N5	DRF	Programmed cell death 2, isoform CRA_b	No	Pdcd2	Cellular Component:cytoplasm (GO:0005737)	pre-rRNA-processing protein TSR4	0.00234992	0.0213976	24	16	17.7049	0.0955746	0.00539821
O35969	DRF	Guanidinoacetate N-methyltransferase	No	Gamt	--	guanidinoacetate N-methyltransferase	0.00523735	0.0396268	24	16	23.4887	0.152181	0.00647892
P47963	DRF	60S ribosomal protein L13	No	Rpl13	Molecular Function:structural constituent of ribosome (GO:0003735),Cellular Component:intracellular (GO:0005622),Cellular Component:ribosome (GO:0005840),Biological Process:translation (GO:0006412)	large subunit ribosomal protein L13e	0.00143535	0.014718	24	16	24.2661	0.21226	0.00874719
Q07968	DRF	Coagulation factor XIII B chain	No	F13b	--	coagulation factor XIII B polypeptide	0.00188939	0.0182094	24	16	17.4327	0.163818	0.0093972
A0JNY7	DRF	Eukaryotic translation initiation factor 4, gamma 2	No	Eif4g2	Molecular Function:RNA binding (GO:0003723),Molecular Function:protein binding (GO:0005515)	translation initiation factor 4G	0.0322009	0.152488	24	16	21.1723	0.149946	0.00708221
Q3UQ71	DRF	Uncharacterized protein	No	Ephx2	Molecular Function:catalytic activity (GO:0003824)	--	0.00863437	0.0570589	24	16	26.4419	0.0945088	0.0035742
Q9QZX7	DRF	Serine racemase	No	Srr	--	serine racemase	0.0118322	0.0715259	24	16	19.5901	0.069029	0.00352367
A0A0R4J0M4	DRF	Apolipoprotein F	No	Apof	--	--	0.0132179	0.0773906	24	16	16.7405	0.105767	0.00631801
D3YXP6	DRF	Phosphomevalonate kinase	No	Pmvk	Molecular Function:phosphomevalonate kinase activity (GO:0004631),Cellular Component:cytoplasm (GO:0005737),Biological Process:cholesterol biosynthetic process (GO:0006695)	phosphomevalonate kinase	3.6982e-08	7.11657e-06	24	16	18.9443	0.443204	0.0233952
A0A0R4J0R8	DRF	Leukocyte cell-derived chemotaxin-2	No	Lect2	--	--	0.000363993	0.00498037	24	17	15.8354	0.32756	0.0206853
Q3UW40	DRF	Uncharacterized protein	No	Rpl24	--	large subunit ribosomal protein L24e	2.98483e-05	0.000816654	24	17	22.7904	0.371932	0.0163197
Q80X85	DRF	28S ribosomal protein S7, mitochondrial	No	Mrps7	Biological Process:translation (GO:0006412)	small subunit ribosomal protein S7	1.6381e-05	0.000528311	24	17	19.3198	0.228211	0.0118123
P59266	DRF	Fat storage-inducing transmembrane protein 2	No	Fitm2	Cellular Component:endoplasmic reticulum membrane (GO:0005789),Biological Process:lipid storage (GO:0019915)	--	0.0116883	0.0707302	24	17	18.5799	0.116344	0.00626181
P62274	DRF	40S ribosomal protein S29	No	Rps29	Molecular Function:structural constituent of ribosome (GO:0003735),Cellular Component:intracellular (GO:0005622),Cellular Component:ribosome (GO:0005840),Biological Process:translation (GO:0006412)	small subunit ribosomal protein S29e	0.00209036	0.019527	24	17	21.3744	0.164197	0.00768196
Q91X34	DRF	Bile acid-CoA:amino acid N-acyltransferase	No	Baat	--	--	5.80269e-06	0.000227884	24	17	23.3584	0.132093	0.00565505
O70303	DRF	Cell death activator CIDE-B	No	Cideb	Cellular Component:intracellular (GO:0005622),Biological Process:apoptotic process (GO:0006915)	--	0.00159875	0.0160236	24	17	18.5662	0.186543	0.0100474
P22907	DRF	Porphobilinogen deaminase	No	Hmbs	Molecular Function:hydroxymethylbilane synthase activity (GO:0004418),Biological Process:tetrapyrrole biosynthetic process (GO:0033014)	hydroxymethylbilane synthase	0.00688126	0.0480357	24	17	19.9224	0.104183	0.00522944
Q91WT9	DRF	Cystathionine beta-synthase	No	Cbs	--	cystathionine beta-synthase	4.66974e-05	0.001162	24	17	24.6048	0.148572	0.00603833
Q9JHI5	DRF	Isovaleryl-CoA dehydrogenase, mitochondrial	No	Ivd	Molecular Function:acyl-CoA dehydrogenase activity (GO:0003995),Biological Process:metabolic process (GO:0008152),Molecular Function:flavin adenine dinucleotide binding (GO:0050660),Biological Process:oxidation-reduction process (GO:0055114)	isovaleryl-CoA dehydrogenase	0.04217	0.18485	24	17	25.1447	0.0607526	0.00241612
Q8R519	DRF	2-amino-3-carboxymuconate-6-semialdehyde decarboxylase	No	Acmsd	Molecular Function:hydrolase activity (GO:0016787),Molecular Function:carboxy-lyase activity (GO:0016831)	aminocarboxymuconate-semialdehyde decarboxylase	0.00136353	0.0142059	24	17	19.7339	0.343807	0.0174222
Q3U816	DRF	Oxidoreductase HTATIP2	No	Htatip2	Molecular Function:NAD binding (GO:0051287),Biological Process:oxidation-reduction process (GO:0055114)	oxidoreductase	0.0364446	0.166451	24	17	20.6052	0.234807	0.0113955
P12970	DRF	60S ribosomal protein L7a	No	Rpl7a	--	large subunit ribosomal protein L7Ae	0.00495915	0.0380285	24	17	24.9851	0.144078	0.00576656
P24721	DRF	Asialoglycoprotein receptor 2	No	Asgr2	--	asialoglycoprotein receptor 2	0.0236415	0.120781	24	17	20.6854	0.05736	0.00277297
Q3UFV9	DRF	DnaJ (Hsp40) homolog, subfamily C, member 3	No	Dnajc3	Molecular Function:protein binding (GO:0005515)	DnaJ homolog subfamily C member 3	0.000280533	0.00413142	24	17	21.0844	0.101118	0.00479585
E9PZS5	DRF	Nuclease EXOG, mitochondrial	No	Exog	Molecular Function:nucleic acid binding (GO:0003676),Molecular Function:hydrolase activity (GO:0016787),Molecular Function:metal ion binding (GO:0046872)	nuclease EXOG, mitochondrial	0.00313927	0.0268888	24	17	15.9555	0.162036	0.0101555
Q8BHL5	DRF	Engulfment and cell motility protein 2	No	Elmo2	Biological Process:cytoskeleton organization (GO:0007010),Biological Process:cell migration (GO:0016477),Biological Process:cell-cell adhesion (GO:0098609)	engulfment and cell motility protein 2	0.00741375	0.0508913	24	17	14.811	0.368977	0.0249124
B2RSR0	DRF	Cytochrome P450, family 4, subfamily v, polypeptide 3	No	Cyp4v3	Molecular Function:iron ion binding (GO:0005506),Molecular Function:heme binding (GO:0020037),Biological Process:oxidation-reduction process (GO:0055114)	cytochrome P450 family 4 subfamily V	0.0025497	0.0227324	24	17	22.2116	0.112306	0.0050562
Q5PT54	DRF	Sodium/bile acid cotransporter 5	No	Slc10a5	Cellular Component:membrane (GO:0016020)	solute carrier family 10 (sodium/bile acid cotransporter), member 3/5	0.000919372	0.0104274	24	17	16.1576	0.173489	0.0107373
Q3UIB5	DRF	Uncharacterized protein	No	Dhrs4	--	dehydrogenase/reductase SDR family member 4	0.00467169	0.0366934	24	17	23.7784	0.170538	0.00717199
P14115	DRF	60S ribosomal protein L27a	No	Rpl27a	--	large subunit ribosomal protein L27Ae	0.000297433	0.00431427	24	17	23.8057	0.158192	0.00664512
Q921Q3	DRF	Chitobiosyldiphosphodolichol beta-mannosyltransferase	No	Alg1	--	beta-1,4-mannosyltransferase	0.00219995	0.0203531	24	17	15.2081	0.149592	0.00983629
Q8CIV8	DRF	Tubulin-specific chaperone E	No	Tbce	Molecular Function:protein binding (GO:0005515)	tubulin-specific chaperone E	0.000834662	0.00961778	24	17	16.4973	0.22806	0.0138241
Q9JMH6	DRF	Thioredoxin reductase 1, cytoplasmic	No	Txnrd1	Molecular Function:oxidoreductase activity (GO:0016491),Biological Process:cell redox homeostasis (GO:0045454),Biological Process:oxidation-reduction process (GO:0055114)	thioredoxin reductase (NADPH)	0.00027054	0.00403573	24	17	22.6057	0.106276	0.00470131
Q920Q8	DRF	Influenza virus NS1A-binding protein homolog	No	Ivns1abp	Molecular Function:protein binding (GO:0005515),Cellular Component:actin cytoskeleton (GO:0015629)	influenza virus NS1A-binding protein	0.00495344	0.0380285	24	17	18.7304	0.386896	0.020656
P32261	DRF	Antithrombin-III	No	Serpinc1	Molecular Function:serine-type endopeptidase inhibitor activity (GO:0004867),Cellular Component:extracellular space (GO:0005615),Molecular Function:heparin binding (GO:0008201)	antithrombin III	0.00216653	0.0201054	24	17	21.9392	0.338061	0.015409
Q566C3	DRF	Alanine aminotransferase 1	No	Gpt	Biological Process:biosynthetic process (GO:0009058),Molecular Function:pyridoxal phosphate binding (GO:0030170)	alanine transaminase	0.000671094	0.0080713	24	17	25.8365	0.091265	0.0035324
Q61586	DRF	Glycerol-3-phosphate acyltransferase 1, mitochondrial	No	Gpam	Biological Process:metabolic process (GO:0008152),Molecular Function:O-acyltransferase activity (GO:0008374),Biological Process:cellular lipid metabolic process (GO:0044255)	glycerol-3-phosphate O-acyltransferase 1/2	1.31474e-06	7.89548e-05	24	17	21.1141	0.142429	0.00674571
Q8CHQ9	DRF	N-acetyltransferase family 8 member 2	No	Nat8f2	Molecular Function:N-acetyltransferase activity (GO:0008080)	--	2.28049e-07	2.63306e-05	24	17	22.4306	0.156601	0.00698158
Q9CQ10	DRF	Charged multivesicular body protein 3	No	Chmp3	Biological Process:vacuolar transport (GO:0007034)	charged multivesicular body protein 3	2.93975e-05	0.000812017	24	17	19.126	0.223462	0.0116837
O35593	DRF	26S proteasome non-ATPase regulatory subunit 14	No	Psmd14	Molecular Function:protein binding (GO:0005515)	26S proteasome regulatory subunit N11	0.00475092	0.0371187	24	17	21.2304	0.10211	0.00480963
Q8BGV0	DRF	Probable asparagine--tRNA ligase, mitochondrial	No	Nars2	Molecular Function:nucleotide binding (GO:0000166),Molecular Function:nucleic acid binding (GO:0003676),Molecular Function:aminoacyl-tRNA ligase activity (GO:0004812),Molecular Function:ATP binding (GO:0005524),Biological Process:tRNA aminoacylation for protein translation (GO:0006418)	asparaginyl-tRNA synthetase	0.000121948	0.00230068	24	17	17.9677	0.179062	0.00996575
Q14B21	DRF	Mitochondrial ribosomal protein L9	No	Mrpl9	Molecular Function:structural constituent of ribosome (GO:0003735),Cellular Component:intracellular (GO:0005622),Cellular Component:ribosome (GO:0005840),Biological Process:translation (GO:0006412)	large subunit ribosomal protein L9	0.00321134	0.0273035	24	17	18.0499	0.120989	0.00670303
Q9JK92	DRF	Heat shock protein beta-8	No	Hspb8	--	heat shock protein beta-8	0.000829391	0.00957615	24	18	19.4451	0.295009	0.0151714
B9EIY3	DRF	UDP-glucuronosyltransferase	No	Ugt2b36	Biological Process:metabolic process (GO:0008152)	glucuronosyltransferase	0.0137183	0.0796737	24	18	25.9734	0.0767734	0.00295585
Q9DD20	DRF	Methyltransferase-like protein 7B	No	Mettl7b	Biological Process:metabolic process (GO:0008152),Molecular Function:methyltransferase activity (GO:0008168)	--	0.0464879	0.198502	24	18	25.4088	0.0804643	0.00316679
Q7TMB8	DRF	Cytoplasmic FMR1-interacting protein 1	No	Cyfip1	--	cytoplasmic FMR1 interacting protein	0.00811457	0.054345	24	18	20.8727	0.151328	0.00725006
Q5D073	DRF	Peroxisomal membrane protein 2	No	Pxmp2	Cellular Component:integral component of membrane (GO:0016021)	peroxisomal membrane protein 2	1.15229e-09	7.02524e-07	24	18	21.9004	0.197309	0.00900938
Q9D832	DRF	DnaJ homolog subfamily B member 4	No	Dnajb4	--	DnaJ homolog subfamily B member 4	0.00121186	0.0130599	24	18	19.2476	0.105555	0.00548406
Q9CQF8	DRF	Ribosomal protein 63, mitochondrial	No	Mrpl57	Cellular Component:mitochondrial ribosome (GO:0005761)	--	0.00295867	0.0255312	24	18	16.4594	0.332127	0.0201785
Q3T9Z2	DRF	Glyoxylate reductase/hydroxypyruvate reductase	No	Grhpr	Biological Process:metabolic process (GO:0008152),Molecular Function:NAD binding (GO:0051287),Biological Process:oxidation-reduction process (GO:0055114)	--	0.00676612	0.0475192	24	18	25.2449	0.0648002	0.00256686
Q9R0A0	DRF	Peroxisomal membrane protein PEX14	No	Pex14	Molecular Function:protein binding (GO:0005515),Cellular Component:peroxisomal membrane (GO:0005778)	peroxin-14	0.0015984	0.0160236	24	18	20.4711	0.0969739	0.00473711
Q9CQ65	DRF	S-methyl-5-thioadenosine phosphorylase	No	Mtap	Molecular Function:catalytic activity (GO:0003824),Biological Process:nucleoside metabolic process (GO:0009116),Molecular Function:S-methyl-5-thioadenosine phosphorylase activity (GO:0017061)	5'-methylthioadenosine phosphorylase	4.56125e-08	7.97942e-06	24	18	21.1596	0.117365	0.00554666
A0A1Y7VLN4	DRF	Phosphatidate phosphatase LPIN1	No	Lpin1	Biological Process:regulation of transcription from RNA polymerase II promoter (GO:0006357),Molecular Function:phosphatidate phosphatase activity (GO:0008195),Biological Process:fatty acid catabolic process (GO:0009062),Biological Process:triglyceride biosynthetic process (GO:0019432)	phosphatidate phosphatase LPIN	0.000472369	0.00618365	24	18	16.642	0.413842	0.0248673
Q8VBW8	DRF	Tetratricopeptide repeat protein 36	No	Ttc36	Molecular Function:protein binding (GO:0005515)	--	0.0116686	0.0707302	24	18	25.0238	0.143568	0.00573727
O70579	DRF	Peroxisomal membrane protein PMP34	No	Slc25a17	Biological Process:transmembrane transport (GO:0055085)	solute carrier family 25 (peroxisomal adenine nucleotide transporter), member 17	0.000713852	0.00848405	24	18	17.5836	0.124919	0.00710427
P62892	DRF	60S ribosomal protein L39	No	Rpl39	Molecular Function:structural constituent of ribosome (GO:0003735),Cellular Component:intracellular (GO:0005622),Cellular Component:ribosome (GO:0005840),Biological Process:translation (GO:0006412)	large subunit ribosomal protein L39e	0.00750834	0.0512966	24	18	20.4932	0.0611547	0.00298415
Q3UER4	DRF	Uncharacterized protein	No	Pex11a	Cellular Component:integral component of peroxisomal membrane (GO:0005779),Biological Process:peroxisome fission (GO:0016559)	peroxin-11A	0.0175723	0.0967983	24	18	20.4305	0.0917503	0.00449085
Q9CQ40	DRF	39S ribosomal protein L49, mitochondrial	No	Mrpl49	Molecular Function:structural constituent of ribosome (GO:0003735),Cellular Component:intracellular (GO:0005622),Cellular Component:ribosome (GO:0005840),Biological Process:translation (GO:0006412)	large subunit ribosomal protein L49	0.00941369	0.0607209	24	18	18.0427	0.0741916	0.00411201
Q9EQQ2	DRF	Protein YIPF5	No	Yipf5	Cellular Component:membrane (GO:0016020)	protein transport protein YIP1	0.00749967	0.0512966	24	18	17.381	0.124111	0.00714061
Q9CQV5	DRF	28S ribosomal protein S24, mitochondrial	No	Mrps24	Cellular Component:mitochondrion (GO:0005739)	small subunit ribosomal protein S24	0.0363896	0.166332	24	18	18.461	0.0654117	0.00354323
Q9DB60	DRF	Prostamide/prostaglandin F synthase	No	Prxl2b	--	prostamide/prostaglandin F2alpha synthase	0.000226022	0.00352328	24	18	17.7478	0.158387	0.00892427
D3YYY8	DRF	Rho guanine nucleotide exchange factor (GEF) 26	No	Arhgef26	Molecular Function:Rho guanyl-nucleotide exchange factor activity (GO:0005089),Molecular Function:protein binding (GO:0005515),Biological Process:regulation of Rho protein signal transduction (GO:0035023)	Rho guanine nucleotide exchange factor 26	0.00954546	0.0609372	24	18	15.3947	0.120727	0.00784211
Q8BH44	DRF	Coronin-2B	No	Coro2b	Molecular Function:protein binding (GO:0005515),Cellular Component:membrane (GO:0016020),Biological Process:actin cytoskeleton organization (GO:0030036),Molecular Function:actin filament binding (GO:0051015)	coronin-2	0.0137826	0.0799667	24	18	15.7359	0.158826	0.0100932
Q9Z210	DRF	Peroxisomal membrane protein 11B	No	Pex11b	Cellular Component:integral component of peroxisomal membrane (GO:0005779),Biological Process:peroxisome fission (GO:0016559)	peroxin-11B	4.79961e-05	0.00117907	24	18	18.6655	0.0815517	0.0043691
A0A0N4SUH8	DRF	NFU1 iron-sulfur cluster scaffold homolog, mitochondrial	No	Nfu1	Molecular Function:iron ion binding (GO:0005506),Biological Process:iron-sulfur cluster assembly (GO:0016226),Molecular Function:iron-sulfur cluster binding (GO:0051536)	NFU1 iron-sulfur cluster scaffold homolog, mitochondrial	0.000226422	0.00352328	24	18	20.5055	0.0588533	0.00287012
Q5SV85	DRF	Synergin gamma	No	Synrg	Molecular Function:protein binding (GO:0005515)	--	0.00909458	0.0594598	24	18	16.9643	0.0600477	0.00353965
Q3URR4	DRF	Uncharacterized protein (Fragment)	No	Sgsh	Biological Process:metabolic process (GO:0008152),Molecular Function:sulfuric ester hydrolase activity (GO:0008484)	N-sulfoglucosamine sulfohydrolase	0.024418	0.124308	24	18	16.8504	0.238119	0.0141313
P52430	DRF	Serum paraoxonase/arylesterase 1	No	Pon1	Molecular Function:arylesterase activity (GO:0004064),Cellular Component:extracellular region (GO:0005576)	--	0.015123	0.0861246	24	18	24.8985	0.0685377	0.00275269
B6VGH4	DRF	Cytochrome P450	No	Cyp1a2	Molecular Function:iron ion binding (GO:0005506),Molecular Function:heme binding (GO:0020037),Biological Process:oxidation-reduction process (GO:0055114)	cytochrome P450 family 1 subfamily A polypeptide 2	0.000269317	0.0040279	24	18	25.9799	0.186506	0.00717886
Q61730	DRF	Interleukin-1 receptor accessory protein	No	Il1rap	Molecular Function:interleukin-1 receptor activity (GO:0004908),Molecular Function:protein binding (GO:0005515),Biological Process:signal transduction (GO:0007165)	interleukin 1 receptor accessory protein	0.00902251	0.059257	24	18	17.6297	0.206011	0.0116855
P58137	DRF	Acyl-coenzyme A thioesterase 8	No	Acot8	Biological Process:acyl-CoA metabolic process (GO:0006637),Molecular Function:acyl-CoA hydrolase activity (GO:0047617)	acyl-CoA thioesterase 8	0.000206362	0.00330008	24	18	18.9943	0.162125	0.00853549
P47915	DRF	60S ribosomal protein L29	No	Rpl29	Molecular Function:structural constituent of ribosome (GO:0003735),Cellular Component:intracellular (GO:0005622),Cellular Component:ribosome (GO:0005840),Biological Process:translation (GO:0006412)	large subunit ribosomal protein L29e	0.000131006	0.00240219	24	18	21.3773	0.136186	0.0063706
Q99LE6	DRF	ATP-binding cassette sub-family F member 2	No	Abcf2	Molecular Function:ATP binding (GO:0005524),Molecular Function:ATPase activity (GO:0016887)	ATP-binding cassette, subfamily F, member 2	0.0271062	0.1349	24	18	19.8405	0.0724326	0.00365074
A2AQK4	DRF	Histamine N-methyltransferase	No	Hnmt	Molecular Function:N-methyltransferase activity (GO:0008170)	histamine N-methyltransferase	0.000901115	0.0102809	24	18	20.2535	0.0716569	0.003538
Q3UBT6	DRF	Casein kinase 1, delta, isoform CRA_c	No	Csnk1d	Molecular Function:protein kinase activity (GO:0004672),Molecular Function:ATP binding (GO:0005524),Biological Process:protein phosphorylation (GO:0006468)	casein kinase 1, delta	0.0183508	0.100321	24	18	18.1199	0.0346208	0.00191065
F8WHU5	DRF	Sister chromatid cohesion protein PDS5 homolog B	No	Pds5b	--	sister chromatid cohesion protein PDS5	0.0170358	0.0943836	24	18	19.0639	0.257744	0.01352
Q3TR93	DRF	Uncharacterized protein	No	Decr2	--	peroxisomal 2,4-dienoyl-CoA reductase	0.00103854	0.011552	24	18	24.4249	0.0748352	0.00306389
P23953	DRF	Carboxylesterase 1C	No	Ces1c	--	carboxylesterase 1	0.0143543	0.0827848	24	18	26.6135	0.129726	0.00487444
D3YUP0	DRF	Vacuolar protein sorting-associated protein 8 homolog	No	Vps8	Molecular Function:protein binding (GO:0005515),Molecular Function:zinc ion binding (GO:0008270)	vacuolar protein sorting-associated protein 8	0.0107187	0.0662868	24	18	17.0106	0.132476	0.00778782
Q8VCR2	DRF	17-beta-hydroxysteroid dehydrogenase 13	No	Hsd17b13	--	--	0.0294351	0.143279	24	18	24.3932	0.0548799	0.0022498
Q99N91	DRF	39S ribosomal protein L34, mitochondrial	No	Mrpl34	Molecular Function:structural constituent of ribosome (GO:0003735),Cellular Component:intracellular (GO:0005622),Cellular Component:ribosome (GO:0005840),Biological Process:translation (GO:0006412)	large subunit ribosomal protein L34	0.0164167	0.0919241	24	18	17.697	0.134105	0.00757784
A0A0R4J259	DRF	Heterogeneous nuclear ribonucleoprotein Q	No	Syncrip	Molecular Function:nucleic acid binding (GO:0003676)	heterogeneous nuclear ribonucleoprotein Q	0.0345434	0.160433	24	18	20.8387	0.209795	0.0100676
O55239	DRF	Nicotinamide N-methyltransferase	No	Nnmt	Molecular Function:methyltransferase activity (GO:0008168)	nicotinamide N-methyltransferase	0.000681389	0.00817808	24	18	19.6105	0.200302	0.010214
O54804	DRF	Choline kinase alpha	Yes	Chka	--	--	6.08115e-06	0.000237206	24	18	16.2905	0.521532	0.0320145
Q9CRB3	DRF	5-hydroxyisourate hydrolase	No	Urah	--	5-hydroxyisourate hydrolase	5.37864e-06	0.000214144	24	18	24.523	0.138639	0.0056534
A2A8E2	DRF	RIKEN cDNA 0610037L13 gene	Yes	0610037L13Rik	--	--	0.00208136	0.019506	24	18	20.6128	0.45649	0.022146
E9Q8B5	DRF	Predicted gene 4788	No	Gm4788	--	--	8.13965e-09	2.47317e-06	24	18	18.7558	0.224	0.011943
Q9JM13	DRF	Rab5 GDP/GTP exchange factor	No	Rabgef1	Molecular Function:DNA binding (GO:0003677),Molecular Function:zinc ion binding (GO:0008270)	Rab5 GDP/GTP exchange factor	0.000595074	0.00738105	24	18	16.8829	0.297797	0.017639
O88428	DRF	Bifunctional 3-phosphoadenosine 5-phosphosulfate synthase 2	No	Papss2	Molecular Function:sulfate adenylyltransferase (ATP) activity (GO:0004781)	--	0.0194833	0.104806	24	19	24.2217	0.102974	0.00425133
Q9CQ71	DRF	Replication protein A 14 kDa subunit	Yes	Rpa3	Molecular Function:DNA binding (GO:0003677),Cellular Component:nucleus (GO:0005634),Biological Process:DNA replication (GO:0006260),Biological Process:DNA repair (GO:0006281),Biological Process:DNA recombination (GO:0006310)	replication factor A3	0.00195685	0.0187427	24	19	16.5291	0.519867	0.0314516
Q61249	DRF	Immunoglobulin-binding protein 1	No	Igbp1	Biological Process:regulation of signal transduction (GO:0009966)	immunoglobulin-binding protein 1	0.0161328	0.0905981	24	19	19.5537	0.134739	0.00689073
D3Z497	DRF	Predicted gene 7075	No	Gm7075	Molecular Function:protein binding (GO:0005515),Molecular Function:zinc ion binding (GO:0008270)	RING-box protein 2	0.028699	0.140764	24	19	16.6472	0.179211	0.0107652
Q545N8	DRF	Phosphomannomutase	No	Pmm2	Molecular Function:phosphomannomutase activity (GO:0004615),Cellular Component:cytoplasm (GO:0005737),Biological Process:GDP-mannose biosynthetic process (GO:0009298)	phosphomannomutase	0.000128869	0.00238613	24	19	21.562	0.0797724	0.00369967
B2RXT3	DRF	Ogdhl protein	No	Ogdhl	Molecular Function:oxoglutarate dehydrogenase (succinyl-transferring) activity (GO:0004591),Biological Process:tricarboxylic acid cycle (GO:0006099),Biological Process:metabolic process (GO:0008152),Molecular Function:thiamine pyrophosphate binding (GO:0030976),Biological Process:oxidation-reduction process (GO:0055114)	2-oxoglutarate dehydrogenase E1 component	0.00174238	0.0171944	24	19	19.2328	0.413014	0.0214744
Q8BJ03	DRF	Cytochrome c oxidase assembly protein COX15 homolog	No	Cox15	Biological Process:heme a biosynthetic process (GO:0006784),Cellular Component:integral component of membrane (GO:0016021),Biological Process:oxidation-reduction process (GO:0055114)	cytochrome c oxidase assembly protein subunit 15	0.0418522	0.183596	24	19	17.2382	0.169637	0.00984076
Q8R2L5	DRF	28S ribosomal protein S18c, mitochondrial	No	Mrps18c	Molecular Function:structural constituent of ribosome (GO:0003735),Cellular Component:intracellular (GO:0005622),Cellular Component:ribosome (GO:0005840),Biological Process:translation (GO:0006412)	small subunit ribosomal protein S18	0.0246819	0.1251	24	19	16.4943	0.248655	0.0150752
P60122	DRF	RuvB-like 1	No	Ruvbl1	Molecular Function:DNA helicase activity (GO:0003678),Molecular Function:ATP binding (GO:0005524),Molecular Function:ATP-dependent 5'-3' DNA helicase activity (GO:0043141)	RuvB-like protein 1 (pontin 52)	2.93323e-06	0.000143505	24	19	20.4244	0.0882123	0.00431896
Q91WU5	DRF	Arsenite methyltransferase	No	As3mt	--	arsenite methyltransferase	1.06705e-05	0.000375613	24	19	22.4028	0.139486	0.00622628
Q3UYC1	DRF	Diphosphomevalonate decarboxylase	No	Mvd	Molecular Function:ATP binding (GO:0005524)	diphosphomevalonate decarboxylase	0.0102515	0.0641887	24	19	19.2137	0.114167	0.00594195
B2RWB7	DRF	9630033F20Rik protein	No	Tigar	--	fructose-2,6-bisphosphatase	0.027572	0.136676	24	19	16.3269	0.208206	0.0127523
Q9Z1Q2	DRF	Protein ABHD16A	No	Abhd16a	--	--	2.28517e-06	0.00012103	24	19	20.2543	0.164452	0.00811938
Q3UEN6	DRF	Serine dehydratase	No	Sds	--	--	0.000877213	0.0100879	24	19	23.8521	0.170066	0.00713001
Q6P8N8	DRF	ATP-dependent Clp protease ATP-binding subunit clpX-like, mitochondrial	No	Clpx	Molecular Function:ATP binding (GO:0005524),Biological Process:protein folding (GO:0006457),Molecular Function:unfolded protein binding (GO:0051082)	ATP-dependent Clp protease ATP-binding subunit ClpX	3.95495e-12	1.55147e-08	24	19	21.6732	0.260504	0.0120196
P16254	DRF	Signal recognition particle 14 kDa protein	No	Srp14	Biological Process:SRP-dependent cotranslational protein targeting to membrane (GO:0006614),Molecular Function:7S RNA binding (GO:0008312),Molecular Function:endoplasmic reticulum signal peptide binding (GO:0030942)	signal recognition particle subunit SRP14	1.31369e-05	0.000440925	24	19	17.9092	0.374137	0.0208908
Q8VCN5	DRF	Cystathionine gamma-lyase	No	Cth	Molecular Function:pyridoxal phosphate binding (GO:0030170)	cystathionine gamma-lyase	7.77692e-05	0.00166282	24	19	26.6626	0.181445	0.00680522
Q8BH64	DRF	EH domain-containing protein 2	No	Ehd2	Molecular Function:calcium ion binding (GO:0005509),Molecular Function:protein binding (GO:0005515),Molecular Function:GTP binding (GO:0005525),Biological Process:actin cytoskeleton organization (GO:0030036),Biological Process:endocytic recycling (GO:0032456)	EH domain-containing protein 2	0.00032817	0.00464345	24	19	17.1686	0.342773	0.0199651
P26187	DRF	Methylated-DNA--protein-cysteine methyltransferase	No	Mgmt	Molecular Function:catalytic activity (GO:0003824),Molecular Function:methylated-DNA-[protein]-cysteine S-methyltransferase activity (GO:0003908),Biological Process:DNA repair (GO:0006281)	methylated-DNA-[protein]-cysteine S-methyltransferase	0.00241741	0.0218399	24	19	16.9421	0.10198	0.00601935
Q711T7	DRF	Glutamine-dependent NAD(+) synthetase	Yes	Nadsyn1	Molecular Function:NAD+ synthase (glutamine-hydrolyzing) activity (GO:0003952),Molecular Function:ATP binding (GO:0005524),Biological Process:nitrogen compound metabolic process (GO:0006807),Biological Process:NAD biosynthetic process (GO:0009435)	NAD+ synthase (glutamine-hydrolysing)	0.0324447	0.153402	24	19	20.2716	0.723629	0.0356967
Q9CWD8	DRF	Iron-sulfur protein NUBPL	No	Nubpl	--	ATP-binding protein involved in chromosome partitioning	0.0101205	0.0635754	24	19	23.4117	0.277836	0.0118674
Q8BWR4	DRF	Ubiquitin carboxyl-terminal hydrolase 40	No	Usp40	Biological Process:protein deubiquitination (GO:0016579),Molecular Function:thiol-dependent ubiquitinyl hydrolase activity (GO:0036459)	ubiquitin carboxyl-terminal hydrolase 40	3.63092e-05	0.000944204	24	19	17.254	0.147489	0.00854809
Q9CR63	DRF	Cytochrome c oxidase assembly protein COX16 homolog, mitochondrial	Yes	Cox16	Cellular Component:mitochondrial membrane (GO:0031966)	cytochrome c oxidase assembly protein subunit 16	2.87468e-06	0.000142865	24	19	15.45	0.601172	0.0389107
Q3TZ63	DRF	TBC1 domain family, member 13	No	Tbc1d13	--	--	0.021049	0.111498	24	19	17.4062	0.307491	0.0176656
Q3TW74	DRF	Uncharacterized protein	No	Mthfd1	Molecular Function:catalytic activity (GO:0003824),Molecular Function:formate-tetrahydrofolate ligase activity (GO:0004329),Molecular Function:methylenetetrahydrofolate dehydrogenase (NADP+) activity (GO:0004488),Molecular Function:ATP binding (GO:0005524),Biological Process:folic acid-containing compound biosynthetic process (GO:0009396),Biological Process:oxidation-reduction process (GO:0055114)	--	0.0189716	0.102646	24	19	26.3317	0.0848721	0.00322319
B1B1A8	DRF	Myosin light chain kinase, smooth muscle	No	Mylk	Molecular Function:protein kinase activity (GO:0004672),Molecular Function:protein binding (GO:0005515),Molecular Function:ATP binding (GO:0005524),Biological Process:protein phosphorylation (GO:0006468)	myosin-light-chain kinase	1.15193e-05	0.000400609	24	19	20.0886	0.149791	0.00745652
Q8VE47	DRF	Ubiquitin-like modifier-activating enzyme 5	No	Uba5	Molecular Function:small protein activating enzyme activity (GO:0008641)	ubiquitin-like modifier-activating enzyme 5	0.00293433	0.0253591	24	19	18.4675	0.108054	0.00585101
Q3UE92	DRF	X-prolyl aminopeptidase (Aminopeptidase P) 1, soluble, isoform CRA_b	No	Xpnpep1	Molecular Function:hydrolase activity (GO:0016787)	Xaa-Pro aminopeptidase	2.64767e-05	0.000760448	24	19	21.0659	0.150487	0.00714361
Q62452	DRF	UDP-glucuronosyltransferase 1-9	No	Ugt1a9	Biological Process:metabolic process (GO:0008152)	glucuronosyltransferase	0.00663191	0.0467473	24	19	22.5733	0.1458	0.00645897
Q80VH1	DRF	Snw1 protein	No	Snw1	Cellular Component:spliceosomal complex (GO:0005681)	SNW domain-containing protein 1	6.52354e-07	4.95531e-05	24	19	15.4942	0.281768	0.0181855
P11862	DRF	Growth arrest-specific protein 2	No	Gas2	Molecular Function:protein binding (GO:0005515),Cellular Component:cytoskeleton (GO:0005856),Biological Process:apoptotic process (GO:0006915),Molecular Function:microtubule binding (GO:0008017)	--	0.000595803	0.00738105	24	19	18.2897	0.213543	0.0116756
A0A2I3BRQ1	DRF	Expressed sequence AI182371	No	AI182371	Molecular Function:endopeptidase inhibitor activity (GO:0004866),Cellular Component:extracellular region (GO:0005576),Biological Process:inflammatory response (GO:0006954),Biological Process:complement activation (GO:0006956)	--	2.31206e-05	0.000695185	24	19	16.8448	0.152364	0.00904516
P47911	DRF	60S ribosomal protein L6	No	Rpl6	Molecular Function:structural constituent of ribosome (GO:0003735),Cellular Component:intracellular (GO:0005622),Cellular Component:ribosome (GO:0005840),Biological Process:translation (GO:0006412)	large subunit ribosomal protein L6e	0.0204912	0.109432	24	19	24.5455	0.0529606	0.00215765
Q3TZZ7	DRF	Extended synaptotagmin-2	No	Esyt2	Molecular Function:protein binding (GO:0005515),Molecular Function:lipid binding (GO:0008289)	--	0.041048	0.18117	24	19	19.5633	0.194553	0.00994481
Q91WE4	DRF	UPF0729 protein C18orf32 homolog	No		--	--	0.00273158	0.0239293	24	19	14.5081	0.439714	0.0303081
A2RSB1	DRF	Nucleosome assembly protein 1-like 4	No	Nap1l4	Cellular Component:nucleus (GO:0005634),Biological Process:nucleosome assembly (GO:0006334)	nucleosome assembly protein 1-like 4	0.0391439	0.175103	24	19	19.1006	0.0904491	0.00473541
P24527	DRF	Leukotriene A-4 hydrolase	No	Lta4h	Biological Process:proteolysis (GO:0006508),Molecular Function:metallopeptidase activity (GO:0008237),Molecular Function:zinc ion binding (GO:0008270)	leukotriene-A4 hydrolase	0.0316526	0.151063	24	19	22.5712	0.0301741	0.00133684
P50518	DRF	V-type proton ATPase subunit E 1	No	Atp6v1e1	Biological Process:ATP hydrolysis coupled proton transport (GO:0015991)	V-type H+-transporting ATPase subunit E	0.0261353	0.130972	24	19	21.0005	0.0415762	0.00197977
Q07417	DRF	Short-chain specific acyl-CoA dehydrogenase, mitochondrial	No	Acads	Molecular Function:acyl-CoA dehydrogenase activity (GO:0003995),Biological Process:metabolic process (GO:0008152),Molecular Function:flavin adenine dinucleotide binding (GO:0050660),Biological Process:oxidation-reduction process (GO:0055114)	butyryl-CoA dehydrogenase	0.0229044	0.117721	24	19	25.9502	0.0635983	0.00245078
Q32NY4	DRF	Metal transporter CNNM3	No	Cnnm3	--	metal transporter CNNM	0.0355163	0.163115	24	19	16.6414	0.203257	0.0122139
Q32P16	DRF	WD repeat domain 13	No	Wdr13	Molecular Function:protein binding (GO:0005515)	--	0.00122949	0.0131199	24	19	18.0935	0.0915198	0.00505817
Q6NXL1	DRF	Sec24-related gene family, member D (S. cerevisiae)	No	Sec24d	Biological Process:intracellular protein transport (GO:0006886),Biological Process:ER to Golgi vesicle-mediated transport (GO:0006888),Molecular Function:zinc ion binding (GO:0008270),Cellular Component:COPII vesicle coat (GO:0030127)	protein transport protein SEC24	0.0316623	0.151063	24	19	22.0907	0.0631504	0.00285868
Q791T5	DRF	Mitochondrial carrier homolog 1	No	Mtch1	--	mitochondrial carrier	0.00984657	0.0623292	24	19	20.0604	0.131026	0.0065316
Q8R084	DRF	UDP-glucuronosyltransferase	No	Ugt2b1	Biological Process:metabolic process (GO:0008152)	glucuronosyltransferase	0.00376161	0.0309217	24	19	25.8611	0.0944912	0.0036538
Q8R5J9	DRF	PRA1 family protein 3	No	Arl6ip5	--	PRA1 family protein 3	0.0055417	0.0412803	24	19	19.7945	0.0850261	0.00429544
Q9CQM8	DRF	60S ribosomal protein L21	No	Rpl21	Molecular Function:structural constituent of ribosome (GO:0003735),Cellular Component:intracellular (GO:0005622),Cellular Component:ribosome (GO:0005840),Biological Process:translation (GO:0006412)	large subunit ribosomal protein L21e	0.00450077	0.0355931	24	19	22.6774	0.0907414	0.0040014
Q9D3B1	DRF	Very-long-chain (3R)-3-hydroxyacyl-CoA dehydratase 2	No	Hacd2	--	very-long-chain (3R)-3-hydroxyacyl-CoA dehydratase	0.00418206	0.0334355	24	19	18.067	0.0989982	0.00547951
Q9Z2J0	DRF	Solute carrier family 23 member 1	No	Slc23a1	Molecular Function:transporter activity (GO:0005215),Biological Process:transport (GO:0006810),Biological Process:L-ascorbic acid transport (GO:0015882),Cellular Component:membrane (GO:0016020),Biological Process:transmembrane transport (GO:0055085),Molecular Function:sodium-dependent L-ascorbate transmembrane transporter activity (GO:0070890)	solute carrier family 23 (nucleobase transporter), member 1/2	7.59661e-05	0.00163639	24	19	17.6174	0.272171	0.015449
K9J7B2	DRF	UDP-glucuronosyltransferase	No	Ugt1a6b	Biological Process:metabolic process (GO:0008152)	glucuronosyltransferase	0.00862517	0.0570589	24	19	22.5221	0.171708	0.00762396
Q01339	DRF	Beta-2-glycoprotein 1	No	Apoh	--	beta-2-glycoprotein 1	0.00010788	0.0020899	24	19	22.594	0.101867	0.00450859
O70325	DRF	Phospholipid hydroperoxide glutathione peroxidase	No	Gpx4	Molecular Function:glutathione peroxidase activity (GO:0004602),Biological Process:response to oxidative stress (GO:0006979),Biological Process:oxidation-reduction process (GO:0055114)	phospholipid-hydroperoxide glutathione peroxidase	9.58015e-07	6.2848e-05	24	19	21.059	0.168263	0.00799007
Q9D379	DRF	Epoxide hydrolase 1	No	Ephx1	Molecular Function:catalytic activity (GO:0003824)	microsomal epoxide hydrolase	0.000150181	0.00264328	24	19	24.924	0.0644718	0.00258674
Q9EP96	DRF	Solute carrier organic anion transporter family member 1A4	No	Slco1a4	Molecular Function:transporter activity (GO:0005215),Molecular Function:protein binding (GO:0005515),Biological Process:transport (GO:0006810),Cellular Component:membrane (GO:0016020)	solute carrier organic anion transporter family, member 1A	3.00664e-05	0.000818742	24	19	20.2628	0.199632	0.00985216
A7UKX1	DRF	Claudin	No	Cldn1	Molecular Function:structural molecule activity (GO:0005198),Cellular Component:bicellular tight junction (GO:0005923),Cellular Component:integral component of membrane (GO:0016021)	claudin	8.88761e-05	0.00184816	24	19	15.9422	0.184663	0.0115833
F6RPJ9	DRF	Insulin-degrading enzyme (Fragment)	No	Ide	--	insulysin	2.47035e-06	0.000128481	24	19	22.1503	0.0544244	0.00245705
A0A0R4J131	DRF	Biotinidase	No	Btd	Biological Process:nitrogen compound metabolic process (GO:0006807)	biotinidase	0.00147674	0.015088	24	19	20.1006	0.14894	0.00740975
A2AKK5	DRF	Acyl-coenzyme A amino acid N-acyltransferase 1	No	Acnat1	--	--	1.33608e-05	0.000442558	24	19	21.4654	0.170806	0.00795729
Q3TW21	DRF	Obg-like ATPase 1	No	Ola1	Molecular Function:GTP binding (GO:0005525)	obg-like ATPase 1	0.0438899	0.190123	24	19	20.8219	0.0681276	0.00327191
P61087	DRF	Ubiquitin-conjugating enzyme E2 K	No	Ube2k	--	ubiquitin-conjugating enzyme (huntingtin interacting protein 2)	0.00207674	0.0194944	24	19	20.4737	0.157483	0.00769198
Q9D338	DRF	39S ribosomal protein L19, mitochondrial	No	Mrpl19	Molecular Function:structural constituent of ribosome (GO:0003735),Cellular Component:intracellular (GO:0005622),Cellular Component:ribosome (GO:0005840),Biological Process:translation (GO:0006412)	large subunit ribosomal protein L19	0.0131317	0.076964	24	19	18.8873	0.157461	0.00833685
J3QM81	DRF	Ankyrin repeat and zinc finger domain-containing protein 1	No	Ankzf1	Molecular Function:protein binding (GO:0005515)	--	0.00127805	0.0134892	24	19	17.5146	0.18978	0.0108356
P01887	DRF	Beta-2-microglobulin	No	B2m	Molecular Function:protein binding (GO:0005515),Biological Process:immune response (GO:0006955),Cellular Component:MHC class I protein complex (GO:0042612)	beta-2-microglobulin	0.0205505	0.109533	24	19	22.6218	0.0593769	0.00262476
E9Q1U6	DRF	CBP80/20-dependent translation initiation factor	No	Ctif	Molecular Function:RNA binding (GO:0003723),Molecular Function:protein binding (GO:0005515)	--	0.00124433	0.0132537	24	19	18.1027	0.189124	0.0104473
P05201	DRF	Aspartate aminotransferase, cytoplasmic	No	Got1	Biological Process:cellular amino acid metabolic process (GO:0006520),Molecular Function:transaminase activity (GO:0008483),Biological Process:biosynthetic process (GO:0009058),Molecular Function:pyridoxal phosphate binding (GO:0030170)	aspartate aminotransferase, cytoplasmic	1.22831e-07	1.60566e-05	24	19	26.5927	0.18375	0.00690978
A0A087WQS2	DRF	Basic leucine zipper and W2 domain-containing protein 1	No	Bzw1	Molecular Function:protein binding (GO:0005515)	--	2.6877e-05	0.000768124	24	19	21.1234	0.177593	0.00840739
P56593	DRF	Cytochrome P450 2A12	No	Cyp2a12	Molecular Function:iron ion binding (GO:0005506),Molecular Function:heme binding (GO:0020037),Biological Process:oxidation-reduction process (GO:0055114)	cytochrome P450 family 2 subfamily A	0.00256342	0.0228022	24	19	25.4747	0.103077	0.00404624
Q61268	DRF	Apolipoprotein C-IV	No	Apoc4	--	--	4.34982e-08	7.84734e-06	24	19	18.7672	0.414547	0.0220889
Q05CH9	DRF	E3 ubiquitin-protein ligase RNF123 (Fragment)	No	Rnf123	Molecular Function:protein binding (GO:0005515)	Kip1 ubiquitination-promoting complex protein 1	0.0436822	0.189465	24	19	17.8142	0.106543	0.00598078
Q8C165	DRF	N-fatty-acyl-amino acid synthase/hydrolase PM20D1	No	Pm20d1	Biological Process:metabolic process (GO:0008152),Molecular Function:hydrolase activity (GO:0016787)	carboxypeptidase PM20D1	0.000107255	0.0020899	24	19	22.4545	0.0876488	0.0039034
B2RQL6	DRF	LOC633594 protein	No	Mylk3	Molecular Function:protein kinase activity (GO:0004672),Molecular Function:ATP binding (GO:0005524),Biological Process:protein phosphorylation (GO:0006468)	myosin-light-chain kinase	0.00397778	0.0324346	24	19	18.4998	0.282217	0.0152551
A0A1S6GWG2	DRF	Uncharacterized protein	Yes	Rit1	Molecular Function:GTP binding (GO:0005525),Biological Process:signal transduction (GO:0007165),Biological Process:small GTPase mediated signal transduction (GO:0007264),Cellular Component:membrane (GO:0016020)	Ras-like without CAAX 1	0.0210561	0.111498	24	19	16.1404	0.576741	0.0357328
Q99N87	DRF	28S ribosomal protein S5, mitochondrial	No	Mrps5	Molecular Function:RNA binding (GO:0003723),Molecular Function:structural constituent of ribosome (GO:0003735),Cellular Component:ribosome (GO:0005840),Biological Process:translation (GO:0006412)	small subunit ribosomal protein S5	0.000722504	0.00854716	24	19	18.9907	0.24919	0.0131217
P97770	DRF	THUMP domain-containing protein 3	No	Thumpd3	Molecular Function:RNA binding (GO:0003723)	--	0.0028475	0.024757	24	19	17.5773	0.175979	0.0100117
E9QNW6	DRF	Platelet-activating factor acetylhydrolase	No	Pafah2	Molecular Function:1-alkyl-2-acetylglycerophosphocholine esterase activity (GO:0003847),Biological Process:lipid catabolic process (GO:0016042)	platelet-activating factor acetylhydrolase	7.02443e-08	1.10077e-05	24	19	20.9035	0.116945	0.00559452
Q9JIZ0	DRF	Probable N-acetyltransferase CML1	No	Cml1	Molecular Function:N-acetyltransferase activity (GO:0008080)	--	3.23885e-07	3.16913e-05	24	19	23.4035	0.139409	0.00595676
Q7TMH5	DRF	Mrpl13 protein (Fragment)	No	Mrpl13	Molecular Function:structural constituent of ribosome (GO:0003735),Cellular Component:ribosome (GO:0005840),Biological Process:translation (GO:0006412)	large subunit ribosomal protein L13	0.0224295	0.116131	24	19	19.7756	0.0838223	0.00423868
O55142	DRF	60S ribosomal protein L35a	No	Rpl35a	Molecular Function:structural constituent of ribosome (GO:0003735),Cellular Component:intracellular (GO:0005622),Cellular Component:ribosome (GO:0005840),Biological Process:translation (GO:0006412)	large subunit ribosomal protein L35Ae	0.000791884	0.00918686	24	19	22.8674	0.199739	0.00873468
Q3TXD3	DRF	Uncharacterized protein	No	Vat1	Molecular Function:oxidoreductase activity (GO:0016491),Biological Process:oxidation-reduction process (GO:0055114)	--	9.50262e-05	0.00192414	24	19	21.117	0.0931905	0.00441306
Q3UW87	DRF	CYP3A13	No	Cyp3a13	Molecular Function:monooxygenase activity (GO:0004497),Molecular Function:iron ion binding (GO:0005506),Molecular Function:heme binding (GO:0020037),Biological Process:oxidation-reduction process (GO:0055114)	cytochrome P450 family 3 subfamily A	0.00638647	0.0456301	24	19	23.6051	0.104684	0.0044348
Q543U1	DRF	Histone deacetylase 11	Yes	Hdac11	--	histone deacetylase 11	0.00964901	0.0614153	24	19	13.6589	0.570344	0.0417563
Q8K0C4	DRF	Lanosterol 14-alpha demethylase	No	Cyp51a1	Molecular Function:monooxygenase activity (GO:0004497),Molecular Function:iron ion binding (GO:0005506),Molecular Function:heme binding (GO:0020037),Biological Process:oxidation-reduction process (GO:0055114)	sterol 14-demethylase	0.00277971	0.0242773	24	19	21.8819	0.147134	0.00672401
A0A1B0GR51	DRF	E3 ubiquitin-protein ligase RNF170 (Fragment)	No	Rnf170	Molecular Function:protein binding (GO:0005515),Molecular Function:zinc ion binding (GO:0008270),Molecular Function:metal ion binding (GO:0046872)	RING finger protein 170	0.00241024	0.0218093	24	19	15.2398	0.214283	0.0140607
Q9CQM9	DRF	Glutaredoxin-3	No	Glrx3	Molecular Function:electron carrier activity (GO:0009055),Molecular Function:protein disulfide oxidoreductase activity (GO:0015035),Biological Process:cell redox homeostasis (GO:0045454)	--	0.00113952	0.0124829	24	19	21.2967	0.0739653	0.00347309
B5THE2	DRF	Maltase-glucoamylase	No	Mgam	Biological Process:carbohydrate metabolic process (GO:0005975)	--	0.0283933	0.139739	24	19	17.9393	0.170227	0.00948908
A0A0R4J0P7	DRF	Solute carrier family 22 member 18	No	Slc22a18	Molecular Function:transporter activity (GO:0005215),Cellular Component:integral component of membrane (GO:0016021),Biological Process:transmembrane transport (GO:0055085)	MFS transporter, OCT family, solute carrier family 22 (organic cation transporter), member 18	1.88788e-08	4.36725e-06	24	19	19.5595	0.302778	0.0154798
A0A0R4J0T4	DRF	Inhibitor of nuclear factor kappa-B kinase subunit beta	No	Ikbkb	Molecular Function:protein kinase activity (GO:0004672),Molecular Function:ATP binding (GO:0005524),Biological Process:protein phosphorylation (GO:0006468),Molecular Function:IkappaB kinase activity (GO:0008384)	inhibitor of nuclear factor kappa-B kinase subunit beta	0.000191088	0.00311624	24	19	18.5305	0.27282	0.0147228
Q9CX86	DRF	Heterogeneous nuclear ribonucleoprotein A0	No	Hnrnpa0	Molecular Function:nucleic acid binding (GO:0003676)	heterogeneous nuclear ribonucleoprotein A0	0.0353343	0.162409	24	19	20.2595	0.077762	0.0038383
Q9CRA7	DRF	ATP synthase subunit s, mitochondrial	No	Dmac2l	--	ATP synthase, H+ transporting, mitochondrial F0 complex, subunit s	0.0205671	0.109533	24	19	17.909	0.226301	0.0126361
A8C756	DRF	Thyroid adenoma-associated protein homolog	No	Thada	--	--	0.00264201	0.0232505	24	19	21.5912	0.427331	0.0197919
Q8CC88	DRF	von Willebrand factor A domain-containing protein 8	No	Vwa8	Molecular Function:ATP binding (GO:0005524),Molecular Function:ATPase activity (GO:0016887)	--	0.0104465	0.0651272	24	19	24.3416	0.085352	0.00350643
P14148	DRF	60S ribosomal protein L7	No	Rpl7	--	large subunit ribosomal protein L7e	0.00267289	0.0234864	24	19	25.1089	0.0873503	0.00347886
E9Q6W2	DRF	Cytochrome c oxidase assembly factor 3 homolog, mitochondrial	No	Coa3	--	cytochrome c oxidase assembly factor 3, animal type	2.37154e-05	0.000702212	24	19	19.5868	0.206745	0.0105553
A6X925	DRF	Ubiquitin-conjugating enzyme E2 variant 2	No	Ube2v2	--	ubiquitin-conjugating enzyme E2 variant	1.94592e-05	0.000610531	24	19	22.6481	0.132671	0.00585791
Q793L1	DRF	Cgi112	No	Emc9	--	--	0.00358124	0.0299197	24	19	21.0259	0.169335	0.00805363
D3YY09	DRF	Dr1-associated corepressor	No	Drap1	--	Dr1-associated corepressor	0.00226244	0.020831	24	19	17.7029	0.207529	0.0117229
Q8BW75	DRF	Amine oxidase [flavin-containing] B	No	Maob	Molecular Function:oxidoreductase activity (GO:0016491),Biological Process:oxidation-reduction process (GO:0055114)	monoamine oxidase	0.00252223	0.02261	24	19	26.2404	0.081403	0.0031022
B2RT89	DRF	Predicted gene, EG434674	No	Slc22a28	Cellular Component:integral component of membrane (GO:0016021),Molecular Function:transmembrane transporter activity (GO:0022857),Biological Process:transmembrane transport (GO:0055085)	MFS transporter, OCT family, solute carrier family 22 (organic anion/cation transporter), member 9/10/19/24/25	0.0416872	0.183012	24	19	18.6044	0.0827356	0.00444709
A0A0R4J004	DRF	Major facilitator superfamily domain containing 3	No	Mfsd3	Cellular Component:integral component of membrane (GO:0016021),Biological Process:transmembrane transport (GO:0055085)	--	0.025889	0.13006	24	19	16.2577	0.180952	0.0111302
A0A075B5P5	DRF	Immunoglobulin heavy constant gamma 3 (Fragment)	No	Ighg3	Molecular Function:protein binding (GO:0005515)	immunoglobulin lambda-like polypeptide 1	0.0125773	0.0748546	24	19	19.1064	0.32402	0.0169587
H7BX88	DRF	Carnitine O-acetyltransferase	No	Crat	--	carnitine O-acetyltransferase	0.0125252	0.074621	24	19	20.1379	0.167602	0.00832268
Q8K0D5	DRF	Elongation factor G, mitochondrial	No	Gfm1	Molecular Function:GTPase activity (GO:0003924),Molecular Function:GTP binding (GO:0005525)	elongation factor G	9.47214e-05	0.00192414	24	19	21.4594	0.119932	0.00558878
A0A1S6GWI2	DRF	Uncharacterized protein	No	Tmem258	--	--	0.000195942	0.00316543	24	19	19.7233	0.11371	0.00576526
Q8VC26	DRF	TLC domain-containing protein 2	No	Tlcd2	Cellular Component:integral component of membrane (GO:0016021)	--	0.000145906	0.00259173	24	19	17.5026	0.31929	0.0182424
Q9DB16	DRF	Calcium-binding protein 39-like	No	Cab39l	--	calcium binding protein 39	0.00336527	0.0284447	24	19	19.2275	0.192401	0.0100066
Q543P7	DRF	Uncharacterized protein	No	Arl3	Molecular Function:GTP binding (GO:0005525),Cellular Component:intracellular (GO:0005622),Biological Process:small GTPase mediated signal transduction (GO:0007264)	ADP-ribosylation factor-like protein 3	0.000286469	0.00419743	24	19	19.5669	0.182717	0.00933806
Q9CQN7	DRF	39S ribosomal protein L41, mitochondrial	No	Mrpl41	--	large subunit ribosomal protein L41	0.00662041	0.0467233	24	19	19.0528	0.136726	0.00717619
P24638	DRF	Lysosomal acid phosphatase	No	Acp2	Molecular Function:acid phosphatase activity (GO:0003993)	lysosomal acid phosphatase	0.0196312	0.105424	24	19	19.213	0.225554	0.0117397
Q3UBG2	DRF	PTB-containing, cubilin and LRP1-interacting protein	No	Pid1	Molecular Function:protein binding (GO:0005515)	--	0.0290879	0.142088	24	19	17.1995	0.304625	0.0177113
D3Z2H1	DRF	Protein CLN8 (Fragment)	No	Cln8	--	ceroid-lipofuscinosis neuronal protein 8	0.00934855	0.0604604	24	19	14.0368	0.348241	0.0248092
Q5NCK8	DRF	Mitogen-activated protein kinase	No	Mapk9	Molecular Function:protein kinase activity (GO:0004672),Molecular Function:MAP kinase activity (GO:0004707),Molecular Function:ATP binding (GO:0005524),Biological Process:protein phosphorylation (GO:0006468)	c-Jun N-terminal kinase	0.00158612	0.0159524	24	19	19.4771	0.150074	0.00770513
P11352	DRF	Glutathione peroxidase 1	No	Gpx1	Molecular Function:glutathione peroxidase activity (GO:0004602),Biological Process:response to oxidative stress (GO:0006979),Biological Process:oxidation-reduction process (GO:0055114)	glutathione peroxidase	0.0284411	0.139856	24	19	27.2272	0.0869557	0.00319371
Q6ZQ58	DRF	La-related protein 1	No	Larp1	--	la-related protein 1	1.23841e-05	0.000420419	24	19	20.2237	0.128058	0.00633209
Q8CII2	DRF	Cell division cycle protein 123 homolog	No	Cdc123	Biological Process:cell cycle (GO:0007049)	--	0.03196	0.152043	24	19	17.5823	0.11756	0.00668627
Q924T2	DRF	28S ribosomal protein S2, mitochondrial	No	Mrps2	Molecular Function:structural constituent of ribosome (GO:0003735),Cellular Component:intracellular (GO:0005622),Cellular Component:ribosome (GO:0005840),Biological Process:translation (GO:0006412),Cellular Component:small ribosomal subunit (GO:0015935)	small subunit ribosomal protein S2	0.0027074	0.0237535	24	19	18.3249	0.112762	0.00615348
Q4FJZ3	DRF	Ero1l protein	No	Ero1l	Molecular Function:protein disulfide isomerase activity (GO:0003756),Cellular Component:endoplasmic reticulum (GO:0005783),Biological Process:oxidation-reduction process (GO:0055114)	ERO1-like protein alpha	0.000973257	0.0109525	24	19	18.8587	0.152529	0.008088
Q8BVZ1	DRF	Perilipin-5	Yes	Plin5	--	perilipin-5	6.48464e-06	0.000247919	24	19	17.0992	0.475716	0.0278209
B7ZMP1	DRF	Xaa-Pro aminopeptidase 3	No	Xpnpep3	Molecular Function:aminopeptidase activity (GO:0004177),Molecular Function:manganese ion binding (GO:0030145)	Xaa-Pro aminopeptidase	0.0102335	0.0641887	24	19	19.4238	0.0909272	0.00468122
Q80UY1	DRF	Carnosine N-methyltransferase	No	Carnmt1	--	carnosine N-methyltransferase	5.278e-05	0.00126431	24	19	17.4565	0.311146	0.017824
Q8VCC1	DRF	15-hydroxyprostaglandin dehydrogenase [NAD(+)]	No	Hpgd	--	15-hydroxyprostaglandin dehydrogenase (NAD)	6.37564e-06	0.000247024	24	19	21.8235	0.187931	0.00861139
P31428	DRF	Dipeptidase 1	No	Dpep1	Biological Process:proteolysis (GO:0006508),Molecular Function:dipeptidase activity (GO:0016805)	membrane dipeptidase	0.0048451	0.0374943	24	19	16.2559	0.203443	0.012515
A0A140LIT2	DRF	7-dehydrocholesterol reductase	No	Dhcr7	Cellular Component:membrane (GO:0016020)	7-dehydrocholesterol reductase	4.86584e-07	4.25613e-05	24	19	21.4749	0.145337	0.00676777
A0A0A6YVS2	DRF	Calcium load-activated calcium channel (Fragment)	No	Tmco1	Molecular Function:calcium channel activity (GO:0005262),Cellular Component:membrane (GO:0016020),Cellular Component:integral component of endoplasmic reticulum membrane (GO:0030176),Biological Process:endoplasmic reticulum calcium ion homeostasis (GO:0032469)	calcium load-activated calcium channel	2.20404e-05	0.000673224	24	19	20.2948	0.219186	0.0108001
Q8BGT5	DRF	Alanine aminotransferase 2	No	Gpt2	Biological Process:biosynthetic process (GO:0009058),Molecular Function:pyridoxal phosphate binding (GO:0030170)	alanine transaminase	0.000194333	0.00316024	24	19	23.6329	0.222477	0.00941387
A3KGR9	DRF	Histocompatibility 13 (Fragment)	No	H13	Molecular Function:aspartic-type endopeptidase activity (GO:0004190),Cellular Component:integral component of membrane (GO:0016021)	minor histocompatibility antigen H13	6.79143e-05	0.00150218	24	19	21.5236	0.210118	0.00976225
Q61009	DRF	Scavenger receptor class B member 1	No	Scarb1	Cellular Component:membrane (GO:0016020)	scavenger receptor class B, member 1	0.0213571	0.112489	24	19	20.4371	0.12695	0.00621173
Q8VCX1	DRF	3-oxo-5-beta-steroid 4-dehydrogenase	No	Akr1d1	Molecular Function:oxidoreductase activity (GO:0016491),Biological Process:oxidation-reduction process (GO:0055114)	3-oxo-5-beta-steroid 4-dehydrogenase	0.0052063	0.0395473	24	19	25.7298	0.105693	0.00410782
P25444	DRF	40S ribosomal protein S2	No	Rps2	Molecular Function:RNA binding (GO:0003723),Molecular Function:structural constituent of ribosome (GO:0003735),Cellular Component:ribosome (GO:0005840),Biological Process:translation (GO:0006412)	small subunit ribosomal protein S2e	3.0873e-07	3.07293e-05	24	19	24.5939	0.0853243	0.00346933
F8WGT1	DRF	Adenosylhomocysteinase	No	Ahcyl2	Molecular Function:adenosylhomocysteinase activity (GO:0004013),Biological Process:S-adenosylhomocysteine catabolic process (GO:0019510),Molecular Function:NAD binding (GO:0051287)	adenosylhomocysteinase	5.32695e-06	0.000213559	24	19	24.1926	0.226187	0.00934943
O35972	DRF	39S ribosomal protein L23, mitochondrial	No	Mrpl23	Molecular Function:structural constituent of ribosome (GO:0003735),Cellular Component:ribosome (GO:0005840),Biological Process:translation (GO:0006412)	large subunit ribosomal protein L23	0.0213822	0.112489	24	19	19.5173	0.140052	0.00717579
G3X9Y5	DRF	Ubiquitin conjugation factor E4 A	No	Ube4a	Cellular Component:ubiquitin ligase complex (GO:0000151),Molecular Function:ubiquitin-protein transferase activity (GO:0004842),Biological Process:ubiquitin-dependent protein catabolic process (GO:0006511),Biological Process:protein ubiquitination (GO:0016567),Molecular Function:ubiquitin-ubiquitin ligase activity (GO:0034450)	ubiquitin conjugation factor E4 A	0.00653096	0.0463184	24	19	19.8683	0.0908819	0.00457423
Q9JHH6	DRF	Carboxypeptidase B2	No	Cpb2	Molecular Function:carboxypeptidase activity (GO:0004180),Molecular Function:metallocarboxypeptidase activity (GO:0004181),Biological Process:proteolysis (GO:0006508),Molecular Function:zinc ion binding (GO:0008270)	carboxypeptidase B2	7.64458e-06	0.000288446	24	19	16.897	0.218879	0.0129537
Q3V340	DRF	Uncharacterized protein	No	Adap2	Molecular Function:GTPase activator activity (GO:0005096)	--	0.00199383	0.0189337	24	19	18.5524	0.319845	0.0172401
P31649	DRF	Sodium- and chloride-dependent GABA transporter 2	No	Slc6a13	Molecular Function:neurotransmitter:sodium symporter activity (GO:0005328),Molecular Function:gamma-aminobutyric acid:sodium symporter activity (GO:0005332),Cellular Component:integral component of plasma membrane (GO:0005887),Biological Process:neurotransmitter transport (GO:0006836),Cellular Component:membrane (GO:0016020),Cellular Component:integral component of membrane (GO:0016021)	solute carrier family 6 (neurotransmitter transporter, GABA) member 6/8/11/12/13	0.00400736	0.032538	24	19	20.9635	0.121033	0.00577352
P49282	DRF	Natural resistance-associated macrophage protein 2	No	Slc11a2	Molecular Function:transporter activity (GO:0005215),Biological Process:transport (GO:0006810),Cellular Component:membrane (GO:0016020)	natural resistance-associated macrophage protein 2	0.000128985	0.00238613	24	19	15.629	0.204969	0.0131146
Q545Q2	DRF	Surfeit gene 4, isoform CRA_a	No	Surf4	Cellular Component:integral component of membrane (GO:0016021)	ER-derived vesicles protein	0.000713149	0.00848405	24	19	22.684	0.100286	0.00442098
G5E8T3	DRF	Signal recognition particle 19 kDa protein	No	Srp19	Biological Process:SRP-dependent cotranslational protein targeting to membrane (GO:0006614),Molecular Function:7S RNA binding (GO:0008312),Cellular Component:signal recognition particle (GO:0048500)	signal recognition particle subunit SRP19	0.00621349	0.0447821	24	19	18.9038	0.0839289	0.0044398
A0A0R4J1Z3	DRF	Transmembrane protein 33	No	Tmem33	Cellular Component:integral component of membrane (GO:0016021)	transmembrane protein 33	0.00315867	0.0269748	24	19	21.7703	0.128587	0.00590656
Q5XK33	DRF	Succinate dehydrogenase complex, subunit C, integral membrane protein	No	Sdhc	--	succinate dehydrogenase (ubiquinone) cytochrome b560 subunit	0.00454771	0.0359054	24	19	23.6458	0.170567	0.0072134
Q00519	DRF	Xanthine dehydrogenase/oxidase	No	Xdh	Molecular Function:catalytic activity (GO:0003824),Molecular Function:electron carrier activity (GO:0009055),Molecular Function:oxidoreductase activity (GO:0016491),Molecular Function:metal ion binding (GO:0046872),Molecular Function:flavin adenine dinucleotide binding (GO:0050660),Molecular Function:iron-sulfur cluster binding (GO:0051536),Biological Process:oxidation-reduction process (GO:00551…	--	1.18024e-05	0.000407997	24	19	23.1367	0.0799574	0.00345586
Q8C1T5	DRF	Uncharacterized protein	No	Napg	Biological Process:intracellular protein transport (GO:0006886)	gamma-soluble NSF attachment protein	0.0277006	0.137051	24	19	19.1067	0.162326	0.00849578
E9PWE8	DRF	Dihydropyrimidinase-related protein 3	No	Dpysl3	Biological Process:regulation of neuron projection development (GO:0010975),Molecular Function:hydrolase activity (GO:0016787),Biological Process:regulation of cell migration (GO:0030334),Biological Process:response to axon injury (GO:0048678),Biological Process:actin filament bundle assembly (GO:0051017),Biological Process:positive regulation of filopodium assembly (GO:0051491)	--	0.0470264	0.200653	24	19	18.6637	0.132035	0.00707443
B2RQC6	DRF	CAD protein	No	Cad	Molecular Function:aspartate carbamoyltransferase activity (GO:0004070),Molecular Function:ATP binding (GO:0005524),Biological Process:'de novo' pyrimidine nucleobase biosynthetic process (GO:0006207),Biological Process:cellular amino acid metabolic process (GO:0006520),Biological Process:nitrogen compound metabolic process (GO:0006807),Molecular Function:amino acid binding (GO:0016597),Molecular…	--	0.000155584	0.00271355	24	19	27.9111	0.205975	0.00737969
A2RS58	DRF	V-crk sarcoma virus CT10 oncogene homolog (Avian)-like	No	Crkl	Molecular Function:protein binding (GO:0005515)	proto-oncogene C-crk	0.0338263	0.158249	24	19	20.3448	0.0388726	0.0019107
Q571B0	DRF	Transmembrane 9 superfamily member (Fragment)	No	Tm9sf3	Cellular Component:integral component of membrane (GO:0016021)	transmembrane 9 superfamily member 3	0.0142125	0.0820487	24	19	20.6225	0.0775981	0.0037628
Q9CQJ2	DRF	PIH1 domain-containing protein 1	No	Pih1d1	--	--	0.00478062	0.0371447	24	19	16.148	0.185647	0.0114966
E0CY07	DRF	Protein kish	No	Tmem167	--	--	0.000560496	0.00700377	24	19	19.0529	0.171721	0.00901286
A2ANC6	DRF	AP-5 complex subunit sigma-1	No	Ap5s1	Biological Process:double-strand break repair via homologous recombination (GO:0000724),Biological Process:endosomal transport (GO:0016197),Cellular Component:AP-type membrane coat adaptor complex (GO:0030119)	AP-5 complex subunit sigma-1	0.0162758	0.0912233	24	19	15.5253	0.164108	0.0105704
O55022	DRF	Membrane-associated progesterone receptor component 1	No	Pgrmc1	--	membrane-associated progesterone receptor component	0.0414099	0.182101	24	19	25.2052	0.0366022	0.00145217
Q99LF4	DRF	tRNA-splicing ligase RtcB homolog	No	Rtcb	Biological Process:RNA processing (GO:0006396),Molecular Function:RNA ligase activity (GO:0008452)	tRNA-splicing ligase RtcB	8.6799e-05	0.00182215	24	19	22.3755	0.12737	0.00569238
P56480	DRF	ATP synthase subunit beta, mitochondrial	No	Atp5f1b	Molecular Function:ATP binding (GO:0005524),Biological Process:proton transport (GO:0015992),Biological Process:ATP metabolic process (GO:0046034)	F-type H+-transporting ATPase subunit beta	2.42307e-05	0.000710071	24	19	29.2295	0.130255	0.00445627
P09470	DRF	Angiotensin-converting enzyme	No	Ace	Biological Process:proteolysis (GO:0006508),Molecular Function:metallopeptidase activity (GO:0008237),Molecular Function:peptidyl-dipeptidase activity (GO:0008241),Cellular Component:membrane (GO:0016020)	peptidyl-dipeptidase A	0.00531312	0.0398864	24	20	14.3285	0.311533	0.0217421
B1ARA3	DRF	60S ribosomal protein L26 (Fragment)	No	Rpl26	Molecular Function:structural constituent of ribosome (GO:0003735),Biological Process:translation (GO:0006412),Cellular Component:large ribosomal subunit (GO:0015934)	large subunit ribosomal protein L26e	0.0230888	0.118291	24	20	23.6108	0.0953158	0.00403696
A0A1Y7VKY1	DRF	MCG116671	No	Gm11361	Molecular Function:RNA binding (GO:0003723),Molecular Function:structural constituent of ribosome (GO:0003735),Cellular Component:intracellular (GO:0005622),Cellular Component:ribosome (GO:0005840),Biological Process:translation (GO:0006412)	small subunit ribosomal protein S18e	0.00371086	0.0306478	24	20	24.7867	0.113029	0.00456009
P60334	DRF	Cysteine dioxygenase type 1	No	Cdo1	Molecular Function:iron ion binding (GO:0005506),Biological Process:oxidation-reduction process (GO:0055114)	cysteine dioxygenase	0.0063591	0.0454908	24	20	21.406	0.232902	0.0108802
Q91XD4	DRF	Formimidoyltransferase-cyclodeaminase	No	Ftcd	Molecular Function:catalytic activity (GO:0003824),Molecular Function:folic acid binding (GO:0005542),Biological Process:metabolic process (GO:0008152),Molecular Function:transferase activity (GO:0016740),Biological Process:cellular metabolic process (GO:0044237)	--	0.00029383	0.00427274	24	20	25.9954	0.0944939	0.00363503
P00493	DRF	Hypoxanthine-guanine phosphoribosyltransferase	No	Hprt1	Biological Process:nucleoside metabolic process (GO:0009116)	hypoxanthine phosphoribosyltransferase	0.0322252	0.152488	24	20	21.4526	0.152286	0.00709872
A0A0R4J140	DRF	Clustered mitochondria protein homolog	No	Cluh	--	protein TIF31	0.000415652	0.00555454	24	20	23.1317	0.0715221	0.00309195
B2RXY7	DRF	Carbonyl reductase 1	No	Cbr1	--	--	0.000290957	0.00425239	24	20	25.2295	0.108009	0.00428108
B7ZP16	DRF	Agxt2 protein	No	Agxt2	Molecular Function:transaminase activity (GO:0008483),Molecular Function:pyridoxal phosphate binding (GO:0030170)	--	0.00915202	0.0597001	24	20	24.5029	0.118631	0.00484152
Q3KNZ2	DRF	Beta-carotene 9, 10-dioxygenase 2	No	Bco2	Biological Process:oxidation-reduction process (GO:0055114)	beta,beta-carotene 9',10'-dioxygenase	4.77074e-06	0.000196881	24	20	19.1992	0.249169	0.0129781
Q9QYA2	DRF	Mitochondrial import receptor subunit TOM40 homolog	No	Tomm40	Cellular Component:mitochondrial outer membrane (GO:0005741),Biological Process:transmembrane transport (GO:0055085)	mitochondrial import receptor subunit TOM40	3.7801e-05	0.000978588	24	20	20.3807	0.0765333	0.00375519
A2AQN4	DRF	Acetyl-coenzyme A synthetase, cytoplasmic	No	Acss2	Molecular Function:catalytic activity (GO:0003824),Biological Process:metabolic process (GO:0008152)	acetyl-CoA synthetase	0.00117963	0.0128007	24	20	23.8787	0.215363	0.00901905
Q3UZJ4	DRF	Serine/threonine-protein phosphatase 2A 56 kDa regulatory subunit	No	Ppp2r5e	Cellular Component:protein phosphatase type 2A complex (GO:0000159),Biological Process:signal transduction (GO:0007165),Molecular Function:protein phosphatase regulator activity (GO:0019888)	serine/threonine-protein phosphatase 2A regulatory subunit B'	0.000327679	0.00464345	24	20	17.736	0.240214	0.0135439
A1L013	DRF	Cactin	Yes	Cactin	Molecular Function:protein binding (GO:0005515)	--	0.00515875	0.0392378	24	20	15.4578	0.767862	0.0496748
C5NSA7	DRF	Tryptophan 2,3-dioxygenase	No	Tdo2	Molecular Function:tryptophan 2,3-dioxygenase activity (GO:0004833),Biological Process:tryptophan catabolic process to kynurenine (GO:0019441),Molecular Function:heme binding (GO:0020037)	tryptophan 2,3-dioxygenase	2.09422e-09	9.5273e-07	24	20	21.5084	0.377691	0.0175602
A2ARD6	DRF	Kynureninase	No	Kynu	Cellular Component:cytoplasm (GO:0005737),Biological Process:tryptophan catabolic process (GO:0006569),Biological Process:NAD biosynthetic process (GO:0009435),Molecular Function:pyridoxal phosphate binding (GO:0030170),Molecular Function:kynureninase activity (GO:0030429)	kynureninase	0.00106641	0.0117713	24	20	23.6569	0.0774731	0.00327487
D3Z1T0	DRF	Alpha-ketoglutarate-dependent dioxygenase alkB homolog 6 (Fragment)	No	Alkbh6	Molecular Function:oxidoreductase activity (GO:0016491),Biological Process:oxidation-reduction process (GO:0055114)	alkylated DNA repair protein alkB homolog 6	0.0180384	0.0989883	24	20	15.9467	0.422078	0.0264681
P70694	DRF	Estradiol 17 beta-dehydrogenase 5	No	Akr1c6	Molecular Function:oxidoreductase activity (GO:0016491),Biological Process:oxidation-reduction process (GO:0055114)	--	0.00817525	0.0546246	24	20	27.8858	0.123374	0.00442427
Q8CHR6	DRF	Dihydropyrimidine dehydrogenase [NADP(+)]	No	Dpyd	Cellular Component:cytoplasm (GO:0005737),Molecular Function:oxidoreductase activity (GO:0016491),Biological Process:oxidation-reduction process (GO:0055114)	dihydropyrimidine dehydrogenase (NADP+)	8.41268e-06	0.000311323	24	20	24.5199	0.154521	0.00630187
Q9D799	DRF	Methionyl-tRNA formyltransferase, mitochondrial	No	Mtfmt	Biological Process:biosynthetic process (GO:0009058)	methionyl-tRNA formyltransferase	0.0297044	0.144346	24	20	15.2778	0.191841	0.0125569
P34928	DRF	Apolipoprotein C-I	No	Apoc1	Cellular Component:extracellular region (GO:0005576),Biological Process:lipoprotein metabolic process (GO:0042157)	apolipoprotein C-I	6.0066e-05	0.00136806	24	20	19.391	0.28513	0.0147042
A0A0R4J0U7	DRF	COMM domain-containing protein 5	No	Commd5	--		2.9368e-05	0.000812017	24	20	16.2536	0.142249	0.00875182
Q9D6M3	DRF	Mitochondrial glutamate carrier 1	No	Slc25a22	Biological Process:transmembrane transport (GO:0055085)	solute carrier family 25 (mitochondrial glutamate transporter), member 18/22	0.0012021	0.0129958	24	20	23.6887	0.144188	0.00608678
A0A0R4J1H2	DRF	Glycerate kinase	No	Glyctk	--	glycerate 2-kinase	0.0422616	0.184971	24	20	22.4876	0.0919805	0.00409028
Q3TSX8	DRF	Uncharacterized protein	No	Tomm70a	Molecular Function:protein binding (GO:0005515)	mitochondrial import receptor subunit TOM70	1.79653e-06	9.86118e-05	24	20	22.1553	0.141594	0.00639096
P00375	DRF	Dihydrofolate reductase	No	Dhfr	Molecular Function:dihydrofolate reductase activity (GO:0004146),Biological Process:glycine biosynthetic process (GO:0006545),Biological Process:nucleotide biosynthetic process (GO:0009165),Molecular Function:NADP binding (GO:0050661),Biological Process:oxidation-reduction process (GO:0055114)	dihydrofolate reductase	0.000212449	0.00336778	24	20	22.6615	0.084789	0.00374154
Q569X9	DRF	Cytochrome P450, family 2, subfamily c, polypeptide 67	No	Cyp2c67	Molecular Function:iron ion binding (GO:0005506),Molecular Function:heme binding (GO:0020037),Biological Process:oxidation-reduction process (GO:0055114)	--	0.0454246	0.195845	24	20	20.0938	0.212762	0.0105885
P38060	DRF	Hydroxymethylglutaryl-CoA lyase, mitochondrial	No	Hmgcl	Molecular Function:catalytic activity (GO:0003824),Molecular Function:hydroxymethylglutaryl-CoA lyase activity (GO:0004419),Cellular Component:mitochondrion (GO:0005739),Biological Process:ketone body biosynthetic process (GO:0046951)	hydroxymethylglutaryl-CoA lyase	0.00619557	0.0447648	24	20	24.6384	0.082695	0.00335635
Q8VE22	DRF	28S ribosomal protein S23, mitochondrial	No	Mrps23	Molecular Function:structural constituent of ribosome (GO:0003735),Cellular Component:ribosome (GO:0005840),Biological Process:translation (GO:0006412)	small subunit ribosomal protein S23	0.00188833	0.0182094	24	20	19.4985	0.191597	0.00982625
Q91ZJ5	DRF	UTP--glucose-1-phosphate uridylyltransferase	No	Ugp2	Biological Process:metabolic process (GO:0008152),Molecular Function:uridylyltransferase activity (GO:0070569)	UTP--glucose-1-phosphate uridylyltransferase	0.0057429	0.0423319	24	20	26.0574	0.149408	0.00573379
P47791	DRF	Glutathione reductase, mitochondrial	No	Gsr	Molecular Function:glutathione-disulfide reductase activity (GO:0004362),Biological Process:glutathione metabolic process (GO:0006749),Molecular Function:oxidoreductase activity (GO:0016491),Biological Process:cell redox homeostasis (GO:0045454),Molecular Function:flavin adenine dinucleotide binding (GO:0050660),Molecular Function:NADP binding (GO:0050661),Biological Process:oxidation-reduction p…	glutathione reductase (NADPH)	2.9952e-06	0.000145305	24	20	22.3823	0.130438	0.00582774
Q9CPX7	DRF	28S ribosomal protein S16, mitochondrial	No	Mrps16	Molecular Function:structural constituent of ribosome (GO:0003735),Cellular Component:intracellular (GO:0005622),Cellular Component:ribosome (GO:0005840),Biological Process:translation (GO:0006412)	small subunit ribosomal protein S16	4.74807e-05	0.00117642	24	20	18.7366	0.17645	0.0094174
Q9R1Z7	DRF	6-pyruvoyl tetrahydrobiopterin synthase	No	Pts	--	--	0.0307575	0.147846	24	20	18.5288	0.239099	0.0129042
Q3TF18	DRF	Poly [ADP-ribose] polymerase	No	Parp1	Molecular Function:DNA binding (GO:0003677),Molecular Function:NAD+ ADP-ribosyltransferase activity (GO:0003950),Biological Process:protein ADP-ribosylation (GO:0006471),Molecular Function:zinc ion binding (GO:0008270)	poly [ADP-ribose] polymerase	0.0218949	0.114389	24	20	19.658	0.0915182	0.00465552
Q3UWW9	DRF	Uncharacterized protein	No	Psmd11	Molecular Function:protein binding (GO:0005515)	26S proteasome regulatory subunit N6	0.00176081	0.0173467	24	20	23.0365	0.0472742	0.00205214
Q9D051	DRF	Pyruvate dehydrogenase E1 component subunit beta, mitochondrial	No	Pdhb	Molecular Function:pyruvate dehydrogenase (acetyl-transferring) activity (GO:0004739),Biological Process:acetyl-CoA biosynthetic process from pyruvate (GO:0006086)	pyruvate dehydrogenase E1 component beta subunit	5.36896e-05	0.00127551	24	20	23.9408	0.149945	0.00626314
A0A2R8VHT2	DRF	Cytochrome P450 2D9 (Fragment)	No	Cyp2d9	Molecular Function:iron ion binding (GO:0005506),Molecular Function:heme binding (GO:0020037),Biological Process:oxidation-reduction process (GO:0055114)	cytochrome P450 family 2 subfamily D	0.00045947	0.00602845	24	20	15.5604	0.418149	0.0268726
Q60936	DRF	Atypical kinase COQ8A, mitochondrial	No	Coq8a	--	aarF domain-containing kinase	9.94151e-09	2.73297e-06	24	20	23.3727	0.174259	0.00745566
A8C1T7	DRF	Cysteine-rich with EGF-like domains 1	No	Creld1	Molecular Function:calcium ion binding (GO:0005509),Molecular Function:protein binding (GO:0005515)	--	0.00259689	0.0229584	24	20	18.8067	0.17102	0.00909356
Q9WTP6	DRF	Adenylate kinase 2, mitochondrial	No	Ak2	Molecular Function:adenylate kinase activity (GO:0004017),Molecular Function:ATP binding (GO:0005524),Biological Process:nucleobase-containing compound metabolic process (GO:0006139),Molecular Function:nucleobase-containing compound kinase activity (GO:0019205)	adenylate kinase	0.0224735	0.116254	24	20	25.5911	0.0806099	0.00314991
Q9DBH5	DRF	Vesicular integral-membrane protein VIP36	No	Lman2	Cellular Component:membrane (GO:0016020)	lectin, mannose-binding 2	7.78353e-06	0.000291781	24	20	22.5735	0.106045	0.00469775
Q14C51	DRF	Pentatricopeptide repeat domain-containing protein 3, mitochondrial	No	Ptcd3	--	pentatricopeptide repeat domain-containing protein 3	0.000104441	0.00205082	24	20	21.0819	0.206925	0.00981529
Q9D6U8	DRF	Protein FAM162A	No	Fam162a	--	--	0.00117277	0.0127503	24	20	20.5434	0.208634	0.0101558
P08249	DRF	Malate dehydrogenase, mitochondrial	No	Mdh2	Molecular Function:oxidoreductase activity (GO:0016491),Biological Process:oxidation-reduction process (GO:0055114)	malate dehydrogenase	0.000176799	0.00295844	24	20	27.9408	0.0892934	0.00319581
A0A087WNW8	DRF	CLIP-associating protein 1	No	Clasp1	Cellular Component:kinetochore microtubule (GO:0005828),Cellular Component:cytoplasmic microtubule (GO:0005881),Molecular Function:kinetochore binding (GO:0043515),Molecular Function:microtubule plus-end binding (GO:0051010)	CLIP-associating protein 1/2	0.0484144	0.20521	24	20	16.9676	0.0853812	0.00503201
P21995	DRF	Embigin	No	Emb	Molecular Function:protein binding (GO:0005515)	--	0.00513108	0.0391342	24	20	20.2814	0.318963	0.0157269
Q69ZP3	DRF	Probable hydrolase PNKD	Yes	Pnkd	--	--	0.000210018	0.00334004	24	20	18.3236	0.696463	0.038009
Q9QUM9	DRF	Proteasome subunit alpha type-6	No	Psma6	Molecular Function:endopeptidase activity (GO:0004175),Molecular Function:threonine-type endopeptidase activity (GO:0004298),Cellular Component:proteasome core complex (GO:0005839),Biological Process:ubiquitin-dependent protein catabolic process (GO:0006511),Biological Process:proteolysis involved in cellular protein catabolic process (GO:0051603)	20S proteasome subunit alpha 1	2.42441e-08	5.0034e-06	24	20	22.833	0.106711	0.00467352
Q8R0J8	DRF	Probable gluconokinase	No	Idnk	--	gluconokinase	0.00633787	0.0453952	24	20	18.0296	0.177224	0.0098296
B2CY77	DRF	Laminin receptor (Fragment)	No	Rpsa	Molecular Function:structural constituent of ribosome (GO:0003735),Cellular Component:intracellular (GO:0005622),Cellular Component:ribosome (GO:0005840),Biological Process:translation (GO:0006412),Cellular Component:small ribosomal subunit (GO:0015935)	small subunit ribosomal protein SAe	0.00951455	0.0609343	24	20	25.2308	0.0666648	0.0026422
E9Q3Z4	DRF	Hexokinase-3	No	Hk3	Biological Process:cellular glucose homeostasis (GO:0001678),Molecular Function:hexokinase activity (GO:0004396),Molecular Function:ATP binding (GO:0005524),Molecular Function:glucose binding (GO:0005536),Biological Process:carbohydrate metabolic process (GO:0005975),Biological Process:carbohydrate phosphorylation (GO:0046835)	hexokinase	5.33755e-07	4.46575e-05	24	20	19.7012	0.224313	0.0113858
Q810B6	DRF	Rabankyrin-5	No	Ankfy1	Molecular Function:protein binding (GO:0005515),Molecular Function:metal ion binding (GO:0046872)	rabankyrin-5	0.00583005	0.0427117	24	20	20.3534	0.24937	0.012252
I1E4Y1	DRF	Major intrinsically disordered NOTCH2-binding receptor 1-like homolog	No	Minar2	--	--	0.000172775	0.00293361	24	20	18.716	0.363397	0.0194164
E9Q9M1	DRF	Cytosolic purine 5-nucleotidase	No	Nt5c2	--	5'-nucleotidase	0.0119591	0.0720666	24	20	18.6066	0.202122	0.0108629
P67778	DRF	Prohibitin	No	Phb	Cellular Component:membrane (GO:0016020)	prohibitin 1	4.68666e-07	4.16248e-05	24	20	24.7187	0.160674	0.00650012
Q3TF87	DRF	Uncharacterized protein	No	Dars	Molecular Function:nucleotide binding (GO:0000166),Molecular Function:nucleic acid binding (GO:0003676),Molecular Function:aminoacyl-tRNA ligase activity (GO:0004812),Molecular Function:ATP binding (GO:0005524),Biological Process:tRNA aminoacylation for protein translation (GO:0006418)		0.000120764	0.00228581	24	20	24.3604	0.0570141	0.00234044
Q9D0I9	DRF	Arginine--tRNA ligase, cytoplasmic	No	Rars	Molecular Function:nucleotide binding (GO:0000166),Molecular Function:arginine-tRNA ligase activity (GO:0004814),Molecular Function:ATP binding (GO:0005524),Cellular Component:cytoplasm (GO:0005737),Biological Process:arginyl-tRNA aminoacylation (GO:0006420)	arginyl-tRNA synthetase	0.00409904	0.0330398	24	20	22.7723	0.0868821	0.00381526
P70168	DRF	Importin subunit beta-1	No	Kpnb1	Molecular Function:protein binding (GO:0005515),Biological Process:intracellular protein transport (GO:0006886),Molecular Function:Ran GTPase binding (GO:0008536)	importin subunit beta-1	7.06526e-07	5.1188e-05	24	20	22.0298	0.113008	0.00512979
Q00PI9	DRF	Heterogeneous nuclear ribonucleoprotein U-like protein 2	No	Hnrnpul2	Molecular Function:protein binding (GO:0005515)	--	0.0181126	0.0993009	24	20	21.5364	0.0483221	0.00224374
P51881	DRF	ADP/ATP translocase 2	No	Slc25a5	Molecular Function:transporter activity (GO:0005215),Cellular Component:mitochondrial inner membrane (GO:0005743),Biological Process:transport (GO:0006810),Biological Process:transmembrane transport (GO:0055085)	solute carrier family 25 (mitochondrial adenine nucleotide translocator), member 4/5/6/31	0.00283137	0.0246731	24	20	27.7676	0.134094	0.00482915
Q540D7	DRF	Aldehyde reductase	No	Akr1a1	Molecular Function:oxidoreductase activity (GO:0016491),Biological Process:oxidation-reduction process (GO:0055114)	alcohol dehydrogenase (NADP+)	4.28248e-05	0.0010749	24	20	25.6314	0.176478	0.00688524
Q3UC14	DRF	Sideroflexin	No	Sfxn2	Biological Process:ion transport (GO:0006811),Molecular Function:ion transmembrane transporter activity (GO:0015075),Cellular Component:membrane (GO:0016020),Biological Process:transmembrane transport (GO:0055085)	--	0.00741157	0.0508913	24	20	21.7028	0.102085	0.00470376
A0A1S6GWI5	DRF	Uncharacterized protein	No	Rtca	Molecular Function:RNA-3'-phosphate cyclase activity (GO:0003963),Biological Process:RNA processing (GO:0006396)	RNA 3'-terminal phosphate cyclase (ATP)	0.0426914	0.18601	24	20	16.2965	0.208216	0.0127767
A0A2X0SYS9	DRF	ARHGAP18 (Fragment)	No	ARHGAP18	Biological Process:signal transduction (GO:0007165)	Rho GTPase-activating protein 18/28/40	0.0206418	0.109735	24	20	16.8999	0.295981	0.0175138
B2M1R7	DRF	Poly(rC)-binding protein 2	No	Pcbp2	Molecular Function:nucleic acid binding (GO:0003676),Molecular Function:RNA binding (GO:0003723)	poly(rC)-binding protein 2	0.0334772	0.157253	24	20	23.6132	0.0591892	0.00250662
Q91WM2	DRF	Haloacid dehalogenase-like hydrolase domain-containing 5	No	Hdhd5	--	--	0.00572576	0.042286	24	20	20.1212	0.150529	0.00748111
Q3V3W7	DRF	Uncharacterized protein	No	F13a1	Molecular Function:protein-glutamine gamma-glutamyltransferase activity (GO:0003810),Biological Process:peptide cross-linking (GO:0018149)	coagulation factor XIII A1 polypeptide	0.0110022	0.06757	24	20	16.7152	0.398633	0.0238485
Q05AG7	DRF	5-nucleotidase domain containing 1	No	Nt5dc1	--	--	0.0344218	0.160397	24	20	17.6595	0.252952	0.0143239
P62257	DRF	Ubiquitin-conjugating enzyme E2 H	No	Ube2h	--	ubiquitin-conjugating enzyme E2 H	0.0127914	0.0758162	24	20	17.4062	0.207934	0.0119459
Q3U8F5	DRF	Uncharacterized protein	No	Psmd12	Molecular Function:protein binding (GO:0005515)	26S proteasome regulatory subunit N5	0.0026416	0.0232505	24	20	20.9952	0.0871102	0.00414905
Q8R3N6	DRF	THO complex subunit 1	No	Thoc1	Molecular Function:protein binding (GO:0005515),Biological Process:signal transduction (GO:0007165)	THO complex subunit 1	0.00489933	0.0378126	24	20	17.7974	0.152654	0.00857734
Q3TPD9	DRF	Amine oxidase (Fragment)	No	Maoa	Molecular Function:oxidoreductase activity (GO:0016491),Biological Process:oxidation-reduction process (GO:0055114)	monoamine oxidase	9.21563e-05	0.00188564	24	20	22.4671	0.144167	0.00641682
P35576	DRF	Glucose-6-phosphatase	No	G6pc	--	glucose-6-phosphatase	0.006569	0.0464741	24	20	18.9475	0.180539	0.00952836
A0A0R4J0G0	DRF	Phosphoenolpyruvate carboxykinase [GTP], mitochondrial	No	Pck2	Molecular Function:phosphoenolpyruvate carboxykinase activity (GO:0004611),Molecular Function:GTP binding (GO:0005525),Biological Process:gluconeogenesis (GO:0006094)	phosphoenolpyruvate carboxykinase (GTP)	0.0037338	0.0307932	24	20	20.8919	0.187859	0.00899196
A0A0R4J0S3	DRF	Reticulon 4 interacting protein 1	No	Rtn4ip1	Molecular Function:oxidoreductase activity (GO:0016491),Biological Process:oxidation-reduction process (GO:0055114)	--	0.00013117	0.00240219	24	20	19.9074	0.16333	0.00820452
A0A1Y7VLP0	DRF	ATP synthase membrane subunit 6.8PL (Fragment)	No	Atp5mpl	Cellular Component:mitochondrion (GO:0005739)	6.8 kDa mitochondrial proteolipid	1.92212e-05	0.000607791	24	20	22.444	0.185081	0.00824635
B2RX07	DRF	Cleavage and polyadenylation factor subunit homolog (S. cerevisiae)	No	Pcf11	--	pre-mRNA cleavage complex 2 protein Pcf11	0.00756176	0.0515396	24	20	19.1243	0.116193	0.00607564
B6CI26	DRF	Mitochondrial 2-oxodicarboxylate carrier	No	Slc25a21	--	solute carrier family 25 (mitochondrial 2-oxodicarboxylate transporter), member 21	0.00216495	0.0201054	24	20	21.0096	0.173969	0.00828045
E9PYK3	DRF	Protein mono-ADP-ribosyltransferase PARP4	No	Parp4	Molecular Function:NAD+ ADP-ribosyltransferase activity (GO:0003950),Biological Process:protein ADP-ribosylation (GO:0006471)	poly [ADP-ribose] polymerase	0.00822921	0.054795	24	20	22.8561	0.141885	0.00620774
G3X8P9	DRF	Aldehyde oxidase 1	No	Aox1	Molecular Function:catalytic activity (GO:0003824),Molecular Function:electron carrier activity (GO:0009055),Molecular Function:oxidoreductase activity (GO:0016491),Molecular Function:metal ion binding (GO:0046872),Molecular Function:flavin adenine dinucleotide binding (GO:0050660),Molecular Function:iron-sulfur cluster binding (GO:0051536),Biological Process:oxidation-reduction process (GO:00551…	aldehyde oxidase	0.00283358	0.0246731	24	20	20.8301	0.0958936	0.00460361
G5E814	DRF	MCG5603	No	Ndufa11	--	NADH dehydrogenase (ubiquinone) 1 alpha subcomplex subunit 11	0.000203623	0.00326531	24	20	20.7118	0.109694	0.00529623
P63325	DRF	40S ribosomal protein S10	No	Rps10	--	small subunit ribosomal protein S10e	0.04445	0.19193	24	20	24.0132	0.100498	0.0041851
Q3TVK3	DRF	Aspartyl aminopeptidase	No	Dnpep	Molecular Function:aminopeptidase activity (GO:0004177),Biological Process:proteolysis (GO:0006508),Molecular Function:zinc ion binding (GO:0008270)	aspartyl aminopeptidase	0.000884766	0.0101546	24	20	22.2643	0.0638737	0.00286889
Q61102	DRF	ATP-binding cassette sub-family B member 7, mitochondrial	No	Abcb7	Molecular Function:ATP binding (GO:0005524),Biological Process:transport (GO:0006810),Cellular Component:integral component of membrane (GO:0016021),Molecular Function:ATPase activity (GO:0016887),Biological Process:transmembrane transport (GO:0055085)	ATP-binding cassette, subfamily B (MDR/TAP), member 7	0.00502528	0.0384251	24	20	20.5638	0.100329	0.00487892
Q78IK2	DRF	Up-regulated during skeletal muscle growth protein 5	No	Atp5md	--	up-regulated during skeletal muscle growth protein 5	0.0053091	0.0398864	24	20	22.0566	0.160326	0.00726882
Q921Y2	DRF	U3 small nucleolar ribonucleoprotein protein IMP3	No	Imp3	Molecular Function:RNA binding (GO:0003723),Cellular Component:intracellular (GO:0005622),Molecular Function:rRNA binding (GO:0019843)	U3 small nucleolar ribonucleoprotein protein IMP3	0.00747868	0.051276	24	20	14.0807	0.270167	0.0191871
Q9CPQ1	DRF	Cytochrome c oxidase subunit 6C	No	Cox6c	Molecular Function:cytochrome-c oxidase activity (GO:0004129)	cytochrome c oxidase subunit 6c	0.0129462	0.0762598	24	20	23.0997	0.128557	0.00556531
Q9D142	DRF	Uridine diphosphate glucose pyrophosphatase	No	Nudt14	Molecular Function:hydrolase activity (GO:0016787)	UDP-sugar diphosphatase	0.0158952	0.0896998	24	20	18.1278	0.238009	0.0131295
Q9ESW4	DRF	Acylglycerol kinase, mitochondrial	No	Agk	Molecular Function:kinase activity (GO:0016301)	acylglycerol kinase	0.00577497	0.0424091	24	20	18.8261	0.120886	0.00642122
Q9JHU4	DRF	Cytoplasmic dynein 1 heavy chain 1	No	Dync1h1	Molecular Function:microtubule motor activity (GO:0003777),Molecular Function:ATP binding (GO:0005524),Biological Process:microtubule-based movement (GO:0007018),Molecular Function:ATPase activity (GO:0016887),Cellular Component:dynein complex (GO:0030286)	dynein heavy chain 1, cytosolic	0.0407135	0.180244	24	20	23.7773	0.031331	0.00131768
B9EKJ3	DRF	Mon2 protein	No	Mon2	--	--	0.0459329	0.197375	24	20	19.0307	0.114832	0.00603408
Q9CX10	DRF	Uncharacterized protein	No	Slc25a27	--	solute carrier family 25 (mitochondrial uncoupling protein), member 27	0.0101052	0.063548	24	20	22.8427	0.118961	0.00520783
Q6P5C5	DRF	Single-strand selective monofunctional uracil DNA glycosylase	No	Smug1	--	single-strand selective monofunctional uracil DNA glycosylase	0.00796932	0.0536211	24	20	15.9399	0.263187	0.0165112
Q9D273	DRF	Corrinoid adenosyltransferase	No	Mmab	--	cob(I)alamin adenosyltransferase	7.05503e-08	1.10077e-05	24	20	20.7751	0.149173	0.00718035
Q9R1C0	DRF	Transcription initiation factor TFIID subunit 7	No	Taf7	Cellular Component:transcription factor TFIID complex (GO:0005669),Biological Process:transcription initiation from RNA polymerase II promoter (GO:0006367)	transcription initiation factor TFIID subunit 7	0.000905494	0.0102902	24	20	15.5174	0.385892	0.0248683
Q91V16	DRF	Electron transfer flavoprotein regulatory factor 1	No	Etfrf1	--	--	5.86948e-07	4.64172e-05	24	20	18.8788	0.26016	0.0137806
Q9JKY0	DRF	CCR4-NOT transcription complex subunit 9	No	Cnot9	Biological Process:mRNA catabolic process (GO:0006402),Cellular Component:CCR4-NOT complex (GO:0030014)	CCR4-NOT transcription complex subunit 9	0.00713339	0.0492596	24	20	18.1828	0.243136	0.0133718
A3KMP2	DRF	Tetratricopeptide repeat protein 38	No	Ttc38	--	--	7.92949e-07	5.58255e-05	24	20	23.6467	0.117059	0.00495033
Q545G0	DRF	Proteasome subunit beta	No	Psmb3	Molecular Function:threonine-type endopeptidase activity (GO:0004298),Cellular Component:proteasome core complex (GO:0005839),Biological Process:proteasome-mediated ubiquitin-dependent protein catabolic process (GO:0043161),Biological Process:proteolysis involved in cellular protein catabolic process (GO:0051603)	20S proteasome subunit beta 3	9.85486e-06	0.000355576	24	20	21.9557	0.139081	0.00633463
Q61699	DRF	Heat shock protein 105 kDa	No	Hsph1	--	heat shock protein 110kDa	0.0254469	0.128413	24	20	22.4275	0.0787877	0.00351299
Q5RJV4	DRF	Phosphoglucomutase 2	No	Pgm1	Biological Process:carbohydrate metabolic process (GO:0005975),Biological Process:organic substance metabolic process (GO:0071704)	phosphoglucomutase	0.00761217	0.0517831	24	20	26.2603	0.0711169	0.00270815
Q60866	DRF	Phosphotriesterase-related protein	No	Pter	Molecular Function:zinc ion binding (GO:0008270),Biological Process:catabolic process (GO:0009056)	phosphotriesterase-related protein	0.000266488	0.00400634	24	20	23.3611	0.110798	0.00474287
Q8BU30	DRF	Isoleucine--tRNA ligase, cytoplasmic	No	Iars	Molecular Function:nucleotide binding (GO:0000166),Molecular Function:aminoacyl-tRNA ligase activity (GO:0004812),Molecular Function:isoleucine-tRNA ligase activity (GO:0004822),Molecular Function:ATP binding (GO:0005524),Cellular Component:cytoplasm (GO:0005737),Biological Process:tRNA aminoacylation for protein translation (GO:0006418),Biological Process:isoleucyl-tRNA aminoacylation (GO:000642…	isoleucyl-tRNA synthetase	8.44829e-07	5.75035e-05	24	20	22.5365	0.140879	0.00625113
P97930	DRF	Thymidylate kinase	No	Dtymk	Molecular Function:thymidylate kinase activity (GO:0004798),Molecular Function:ATP binding (GO:0005524),Biological Process:dTDP biosynthetic process (GO:0006233)	dTMP kinase	1.46975e-05	0.000482096	24	20	17.3096	0.401843	0.023215
Q543E2	DRF	Solute carrier family 25 (Mitochondrial carrier ornithine transporter), member 15, isoform CRA_b	No	Slc25a15	--	solute carrier family 25 (mitochondrial ornithine transporter) member 2/15	3.45441e-08	6.87665e-06	24	20	24.8019	0.190742	0.00769061
A0A1W2P7P6	DRF	Transmembrane protein 19	No	Tmem19	Cellular Component:integral component of membrane (GO:0016021)	--	0.0184798	0.100931	24	20	18.4957	0.102558	0.00554497
Q8BMS1	DRF	Trifunctional enzyme subunit alpha, mitochondrial	No	Hadha	Molecular Function:catalytic activity (GO:0003824),Molecular Function:3-hydroxyacyl-CoA dehydrogenase activity (GO:0003857),Biological Process:fatty acid metabolic process (GO:0006631),Biological Process:metabolic process (GO:0008152),Molecular Function:oxidoreductase activity (GO:0016491),Biological Process:oxidation-reduction process (GO:0055114)	--	2.80744e-07	2.89417e-05	24	20	27.0084	0.149706	0.00554293
Q9D6J5	DRF	NADH dehydrogenase [ubiquinone] 1 beta subcomplex subunit 8, mitochondrial	No	Ndufb8	Molecular Function:NADH dehydrogenase activity (GO:0003954),Cellular Component:mitochondrion (GO:0005739),Molecular Function:NADH dehydrogenase (ubiquinone) activity (GO:0008137)	NADH dehydrogenase (ubiquinone) 1 beta subcomplex subunit 8	0.00126675	0.013443	24	20	22.2496	0.0944684	0.00424585
P61028	DRF	Ras-related protein Rab-8B	No	Rab8b	Molecular Function:GTP binding (GO:0005525),Biological Process:small GTPase mediated signal transduction (GO:0007264)	Ras-related protein Rab-8B	0.000258172	0.00390164	24	20	18.7056	0.182943	0.00978015
P97364	DRF	Selenide, water dikinase 2	No	Sephs2	Molecular Function:ATP binding (GO:0005524)	selenide, water dikinase	4.54405e-06	0.000194484	24	20	24.0868	0.180965	0.00751304
Q9DBN5	DRF	Lon protease homolog 2, peroxisomal	No	Lonp2	Molecular Function:ATP-dependent peptidase activity (GO:0004176),Molecular Function:serine-type endopeptidase activity (GO:0004252),Molecular Function:ATP binding (GO:0005524),Biological Process:proteolysis (GO:0006508),Biological Process:protein catabolic process (GO:0030163)	ATP-dependent Lon protease	0.000285277	0.0041906	24	20	22.2235	0.158524	0.00713317
Q6PB66	DRF	Leucine-rich PPR motif-containing protein, mitochondrial	No	Lrpprc	--	leucine-rich PPR motif-containing protein, mitochondrial	3.67396e-09	1.51498e-06	24	20	24.3162	0.102602	0.00421948
E9QLK3	DRF	BRCA1-associated ATM activator 1	No	Brat1	Molecular Function:protein binding (GO:0005515)	--	0.0272569	0.135417	24	20	16.7148	0.147018	0.00879569
P97351	DRF	40S ribosomal protein S3a	No	Rps3a	Molecular Function:structural constituent of ribosome (GO:0003735),Cellular Component:ribosome (GO:0005840),Biological Process:translation (GO:0006412)	small subunit ribosomal protein S3Ae	0.00117142	0.0127503	24	20	25.5896	0.0829821	0.00324281
Q3TIU7	DRF	Uncharacterized protein	No	Ndufs1	Molecular Function:electron carrier activity (GO:0009055),Molecular Function:oxidoreductase activity (GO:0016491),Molecular Function:iron-sulfur cluster binding (GO:0051536),Biological Process:oxidation-reduction process (GO:0055114)	--	1.25159e-07	1.60566e-05	24	20	24.9969	0.166374	0.00665577
Q8K154	DRF	UDP-glucuronosyltransferase	No	Ugt2b34	Biological Process:metabolic process (GO:0008152)	glucuronosyltransferase	2.23717e-06	0.000120702	24	20	24.7692	0.185042	0.00747063
P63005	DRF	Platelet-activating factor acetylhydrolase IB subunit alpha	No	Pafah1b1	Molecular Function:protein binding (GO:0005515)	platelet-activating factor acetylhydrolase IB subunit alpha	1.3403e-06	7.89548e-05	24	20	21.145	0.137508	0.0065031
Q99KR7	DRF	Peptidyl-prolyl cis-trans isomerase F, mitochondrial	No	Ppif	Biological Process:protein peptidyl-prolyl isomerization (GO:0000413),Molecular Function:peptidyl-prolyl cis-trans isomerase activity (GO:0003755),Biological Process:protein folding (GO:0006457)	peptidyl-prolyl isomerase F (cyclophilin D)	0.015222	0.0864083	24	20	21.4219	0.141712	0.0066153
Q9CXJ4	DRF	ATP-binding cassette sub-family B member 8, mitochondrial	No	Abcb8	Molecular Function:ATP binding (GO:0005524),Biological Process:transport (GO:0006810),Cellular Component:integral component of membrane (GO:0016021),Molecular Function:ATPase activity (GO:0016887),Biological Process:transmembrane transport (GO:0055085)	ATP-binding cassette, subfamily B (MDR/TAP), member 8	8.48484e-07	5.75035e-05	24	20	19.2235	0.407921	0.0212199
Q8BYM8	DRF	Probable cysteine--tRNA ligase, mitochondrial	No	Cars2	--	cysteinyl-tRNA synthetase	3.52148e-05	0.000924068	24	20	18.8682	0.176206	0.00933881
Q3UQM8	DRF	Ubiquinone biosynthesis O-methyltransferase, mitochondrial	No	Coq3	--	--	0.00679811	0.0476859	24	20	20.7632	0.102123	0.00491847
A2AH25	DRF	Rho GTPase-activating protein 1	No	Arhgap1	Biological Process:signal transduction (GO:0007165)	Rho GTPase-activating protein 1	3.21147e-05	0.000870413	24	20	19.534	0.100277	0.00513346
B1AXP6	DRF	Mitochondrial import receptor subunit TOM5 homolog	No	Tomm5	Cellular Component:mitochondrial outer membrane translocase complex (GO:0005742)	mitochondrial import receptor subunit TOM5	5.26063e-08	8.67703e-06	24	20	17.5976	0.234143	0.0133054
Q8VC79	DRF	Apolipoprotein M	No	Apom	--	--	0.000122483	0.00230323	24	20	20.0183	0.217436	0.0108618
Q8BZF8	DRF	Phosphoglucomutase-like protein 5	No	Pgm5	Biological Process:carbohydrate metabolic process (GO:0005975)	phosphoglucomutase-like protein 5	0.0283223	0.139628	24	20	21.6094	0.349642	0.0161801
Q78JT3	DRF	3-hydroxyanthranilate 3,4-dioxygenase	No	Haao	Molecular Function:3-hydroxyanthranilate 3,4-dioxygenase activity (GO:0000334),Molecular Function:iron ion binding (GO:0005506),Biological Process:oxidation-reduction process (GO:0055114)	3-hydroxyanthranilate 3,4-dioxygenase	0.0246134	0.124972	24	20	26.7572	0.113446	0.00423983
G5E8U9	DRF	BCL2/adenovirus E1B 19 kDa protein-interacting protein 2	No	Bnip2	--	BCL2/adenovirus E1B 19 kDa protein-interacting protein 2	0.0128799	0.0761842	24	20	13.5204	0.288068	0.0213062
P47753	DRF	F-actin-capping protein subunit alpha-1	No	Capza1	Cellular Component:F-actin capping protein complex (GO:0008290),Biological Process:barbed-end actin filament capping (GO:0051016)	capping protein (actin filament) muscle Z-line, alpha	3.22723e-06	0.000150249	24	20	20.6087	0.136794	0.00663767
A3KFU5	DRF	Polyadenylate-binding protein	No	Pabpc4	Molecular Function:nucleic acid binding (GO:0003676),Molecular Function:RNA binding (GO:0003723)	polyadenylate-binding protein	0.0041874	0.0334355	24	20	20.734	0.149683	0.00721922
Q99JR6	DRF	Nicotinamide/nicotinic acid mononucleotide adenylyltransferase 3	No	Nmnat3	Molecular Function:catalytic activity (GO:0003824),Biological Process:biosynthetic process (GO:0009058)	--	0.020106	0.107873	24	20	18.2868	0.197947	0.0108246
Q9DB20	DRF	ATP synthase subunit O, mitochondrial	No	Atp5po	Biological Process:ATP synthesis coupled proton transport (GO:0015986)	F-type H+-transporting ATPase subunit O	3.96042e-07	3.68766e-05	24	20	26.4184	0.17634	0.00667489
Q0QEZ4	DRF	Succinate dehydrogenase [ubiquinone] iron-sulfur subunit, mitochondrial (Fragment)	No	Sdhb	Molecular Function:electron carrier activity (GO:0009055),Molecular Function:iron-sulfur cluster binding (GO:0051536)	succinate dehydrogenase (ubiquinone) iron-sulfur subunit	9.3244e-06	0.000340695	24	20	25.6347	0.171221	0.00667928
B9EIC7	DRF	MCG3853	No	Phyhip	Molecular Function:protein binding (GO:0005515)	--	0.0185975	0.101382	24	20	18.3397	0.398956	0.0217536
P67984	DRF	60S ribosomal protein L22	No	Rpl22	Molecular Function:structural constituent of ribosome (GO:0003735),Cellular Component:intracellular (GO:0005622),Cellular Component:ribosome (GO:0005840),Biological Process:translation (GO:0006412)	large subunit ribosomal protein L22e	1.03657e-06	6.64903e-05	24	20	22.923	0.153249	0.00668537
O08914	DRF	Fatty-acid amide hydrolase 1	No	Faah	Molecular Function:amidase activity (GO:0004040),Molecular Function:fatty acid amide hydrolase activity (GO:0017064)	fatty acid amide hydrolase	0.0018879	0.0182094	24	20	22.9369	0.0772855	0.00336948
P47738	DRF	Aldehyde dehydrogenase, mitochondrial	No	Aldh2	Biological Process:metabolic process (GO:0008152),Molecular Function:oxidoreductase activity (GO:0016491),Biological Process:oxidation-reduction process (GO:0055114)	aldehyde dehydrogenase (NAD+)	0.000449368	0.00590934	24	20	29.2153	0.128209	0.0043884
Q8R123	DRF	FAD synthase	No	Flad1	Molecular Function:catalytic activity (GO:0003824),Biological Process:metabolic process (GO:0008152)	FAD synthetase	9.60373e-06	0.000348694	24	20	20.994	0.227381	0.0108307
Q9D2G2	DRF	Dihydrolipoyllysine-residue succinyltransferase component of 2-oxoglutarate dehydrogenase complex, mitochondrial	No	Dlst	Biological Process:metabolic process (GO:0008152)	2-oxoglutarate dehydrogenase E2 component (dihydrolipoamide succinyltransferase)	0.000128459	0.00238613	24	20	24.5316	0.272048	0.0110897
Q64737	DRF	Trifunctional purine biosynthetic protein adenosine-3	No	Gart	Molecular Function:phosphoribosylamine-glycine ligase activity (GO:0004637),Molecular Function:phosphoribosylformylglycinamidine cyclo-ligase activity (GO:0004641),Molecular Function:ATP binding (GO:0005524),Cellular Component:cytoplasm (GO:0005737),Biological Process:'de novo' IMP biosynthetic process (GO:0006189),Biological Process:biosynthetic process (GO:0009058),Biological Process:purine nuc…	--	3.99426e-05	0.00102941	24	20	21.642	0.11563	0.00534283
Q3UH60	DRF	Disco-interacting protein 2 homolog B	No	Dip2b	Molecular Function:catalytic activity (GO:0003824),Biological Process:metabolic process (GO:0008152)	--	0.00791436	0.0533134	24	20	17.676	0.128422	0.00726534
Q9CZN7	DRF	Serine hydroxymethyltransferase, mitochondrial	No	Shmt2	Molecular Function:transferase activity (GO:0016740)	glycine hydroxymethyltransferase	0.00402441	0.0326305	24	20	25.7191	0.0847665	0.00329586
Q3V2D0	DRF	Lon protease homolog, mitochondrial	No	Lonp1	Molecular Function:ATP-dependent peptidase activity (GO:0004176),Molecular Function:serine-type endopeptidase activity (GO:0004252),Molecular Function:ATP binding (GO:0005524),Biological Process:proteolysis (GO:0006508),Biological Process:protein catabolic process (GO:0030163)	ATP-dependent Lon protease	8.1253e-08	1.2344e-05	24	20	23.7731	0.14178	0.00596386
Q9DB29	DRF	Isoamyl acetate-hydrolyzing esterase 1 homolog	No	Iah1	--	--	1.34155e-05	0.000442558	24	20	23.7369	0.142895	0.00601996
E9PYH2	DRF	Cytosolic acyl coenzyme A thioester hydrolase	No	Acot7	--	acyl-coenzyme A thioesterase 7	0.020351	0.108985	24	20	19.0884	0.236533	0.0123915
Q8BY89	DRF	Choline transporter-like protein 2	No	Slc44a2	--	solute carrier family 44 (choline transporter-like protein), member 2/4/5	0.00687443	0.0480357	24	20	15.4053	0.189292	0.0122874
A0A0R4J0W6	DRF	Leucine rich repeat containing 40, isoform CRA_a	No	Lrrc40	Molecular Function:protein binding (GO:0005515)	--	6.69384e-07	5.01864e-05	24	20	19.1484	0.215907	0.0112755
Q8C140	DRF	Uncharacterized protein	No	Slc25a13	Molecular Function:calcium ion binding (GO:0005509),Biological Process:transmembrane transport (GO:0055085)	solute carrier family 25 (mitochondrial aspartate/glutamate transporter), member 12/13	1.13097e-05	0.000395704	24	20	26.2081	0.124176	0.00473808
Q7TMY2	DRF	Acyl-Coenzyme A dehydrogenase, short/branched chain	No	Acadsb	Molecular Function:acyl-CoA dehydrogenase activity (GO:0003995),Biological Process:metabolic process (GO:0008152),Molecular Function:flavin adenine dinucleotide binding (GO:0050660),Biological Process:oxidation-reduction process (GO:0055114)	short/branched chain acyl-CoA dehydrogenase	5.00014e-06	0.000204722	24	20	22.4853	0.0877272	0.00390154
Q3USU4	DRF	Uncharacterized protein	No	Cyp7b1	Molecular Function:monooxygenase activity (GO:0004497),Molecular Function:iron ion binding (GO:0005506),Molecular Function:heme binding (GO:0020037),Biological Process:oxidation-reduction process (GO:0055114)	25/26-hydroxycholesterol 7alpha-hydroxylase	0.000137225	0.00246792	24	20	17.4635	0.351112	0.0201055
Q9DCT1	DRF	1,5-anhydro-D-fructose reductase	No	Akr1e2	Molecular Function:oxidoreductase activity (GO:0016491),Biological Process:oxidation-reduction process (GO:0055114)	1,5-anhydro-D-fructose reductase	3.30074e-05	0.000886287	24	20	23.7536	0.251818	0.0106013
Q91WN4	DRF	Kynurenine 3-monooxygenase	No	Kmo	Molecular Function:FAD binding (GO:0071949)	kynurenine 3-monooxygenase	2.37193e-05	0.000702212	24	20	24.2063	0.198219	0.00818872
A2AA71	DRF	Protein transport protein Sec24A	Yes	Sec24a	Biological Process:intracellular protein transport (GO:0006886),Biological Process:ER to Golgi vesicle-mediated transport (GO:0006888),Molecular Function:zinc ion binding (GO:0008270),Cellular Component:COPII vesicle coat (GO:0030127)	protein transport protein SEC24	0.0124361	0.0743909	24	20	15.4853	0.538794	0.0347938
Q9QZD8	DRF	Mitochondrial dicarboxylate carrier	No	Slc25a10	Biological Process:mitochondrial transport (GO:0006839),Cellular Component:mitochondrial membrane (GO:0031966)	solute carrier family 25 (mitochondrial dicarboxylate transporter), member 10	0.00156585	0.015776	24	20	24.0652	0.192774	0.00801048
G3UXL2	DRF	Phosphoribosyl pyrophosphate synthetase 1-like 3	No	Prps1l3	Molecular Function:magnesium ion binding (GO:0000287),Molecular Function:ribose phosphate diphosphokinase activity (GO:0004749),Biological Process:nucleotide biosynthetic process (GO:0009165)	ribose-phosphate pyrophosphokinase	4.15271e-05	0.00106078	24	20	21.902	0.0725187	0.00331105
Q9DCU9	DRF	4-hydroxy-2-oxoglutarate aldolase, mitochondrial	No	Hoga1	Biological Process:metabolic process (GO:0008152),Molecular Function:lyase activity (GO:0016829)	4-hydroxy-2-oxoglutarate aldolase	6.62893e-05	0.00148329	24	20	24.5739	0.165268	0.00672533
Q9ERS2	DRF	NADH dehydrogenase [ubiquinone] 1 alpha subcomplex subunit 13	No	Ndufa13	--	NADH dehydrogenase (ubiquinone) 1 alpha subcomplex subunit 13	8.57246e-07	5.75035e-05	24	20	23.4313	0.206736	0.00882305
O35857	DRF	Mitochondrial import inner membrane translocase subunit TIM44	No	Timm44	--	mitochondrial import inner membrane translocase subunit TIM44	0.00122141	0.013082	24	20	21.2064	0.118025	0.00556554
A0A075DC90	DRF	Cytochrome c oxidase subunit 2	No	COX2	Molecular Function:cytochrome-c oxidase activity (GO:0004129),Molecular Function:copper ion binding (GO:0005507),Cellular Component:membrane (GO:0016020),Cellular Component:integral component of membrane (GO:0016021),Biological Process:electron transport chain (GO:0022900)	cytochrome c oxidase subunit 2	6.46963e-06	0.000247919	24	20	26.4954	0.329869	0.01245
P46471	DRF	26S proteasome regulatory subunit 7	No	Psmc2	Molecular Function:ATP binding (GO:0005524)	26S proteasome regulatory subunit T1	2.41135e-05	0.000710071	24	20	23.4521	0.0744224	0.00317338
P56382	DRF	ATP synthase subunit epsilon, mitochondrial	No	Atp5f1e	Biological Process:ATP synthesis coupled proton transport (GO:0015986)	F-type H+-transporting ATPase subunit epsilon	7.56453e-06	0.000287303	24	20	22.28	0.232525	0.0104365
E9QN99	DRF	Protein ABHD14B	No	Abhd14b	--	abhydrolase domain-containing protein 14	1.24531e-05	0.000420419	24	20	25.4873	0.121183	0.00475465
Q4QQP1	DRF	COMM domain containing 8	No	Commd8	--	--	0.00378936	0.0310738	24	20	17.1475	0.271782	0.0158497
B1AUE5	DRF	Peroxisome biogenesis factor 10	No	Pex10	Molecular Function:protein binding (GO:0005515),Cellular Component:integral component of peroxisomal membrane (GO:0005779),Biological Process:peroxisome organization (GO:0007031),Molecular Function:zinc ion binding (GO:0008270),Biological Process:protein import into peroxisome matrix (GO:0016558)	peroxin-10	0.00199318	0.0189337	24	20	16.3824	0.189085	0.0115419
Q99LG2	DRF	Transportin-2	No	Tnpo2	Biological Process:intracellular protein transport (GO:0006886),Molecular Function:Ran GTPase binding (GO:0008536)	transportin-2	0.0259422	0.130117	24	20	17.3846	0.161732	0.00930316
A0A2R8VKI7	DRF	Alpha-globin transcription factor CP2	No	Tfcp2	--	transcription factor CP2 and related proteins	0.000344948	0.00481523	24	20	14.1448	0.32619	0.0230608
Q91WG0	DRF	Acylcarnitine hydrolase	No	Ces2c	--	--	1.08147e-08	2.83786e-06	24	20	24.9003	0.14921	0.0059923
P28271	DRF	Cytoplasmic aconitate hydratase	No	Aco1	Molecular Function:aconitate hydratase activity (GO:0003994),Biological Process:cellular iron ion homeostasis (GO:0006879),Biological Process:metabolic process (GO:0008152),Biological Process:response to iron(II) ion (GO:0010040)	aconitate hydratase	1.05262e-06	6.67775e-05	24	20	25.8444	0.0950184	0.00367656
Q3U313	DRF	Uncharacterized protein	No	Rbm39	Molecular Function:nucleic acid binding (GO:0003676)	RNA-binding protein 39	0.00863839	0.0570589	24	20	20.4133	0.172664	0.00845839
Q8R016	DRF	Bleomycin hydrolase	No	Blmh	Molecular Function:cysteine-type endopeptidase activity (GO:0004197),Biological Process:proteolysis (GO:0006508)	bleomycin hydrolase	0.000420972	0.00561264	24	20	21.2093	0.19096	0.00900361
Q9CWJ9	DRF	Bifunctional purine biosynthesis protein PURH	No	Atic	Molecular Function:IMP cyclohydrolase activity (GO:0003937),Molecular Function:phosphoribosylaminoimidazolecarboxamide formyltransferase activity (GO:0004643),Biological Process:purine nucleotide biosynthetic process (GO:0006164)	--	2.42673e-08	5.0034e-06	24	20	22.8602	0.105027	0.00459432
Q8K0E9	DRF	Dhdh protein (Fragment)	No	Dhdh	Molecular Function:oxidoreductase activity (GO:0016491)	--	0.0160149	0.090111	24	20	24.1371	0.0932986	0.00386537
Q8R4H7	DRF	N-acetylglutamate synthase, mitochondrial	No	Nags	--	N-acetylglutamate synthase	0.00114735	0.0125447	24	20	20.6834	0.180236	0.00871407
Q3TG12	DRF	Uncharacterized protein (Fragment)	No	Farsb	Molecular Function:magnesium ion binding (GO:0000287),Molecular Function:RNA binding (GO:0003723),Molecular Function:phenylalanine-tRNA ligase activity (GO:0004826),Molecular Function:ATP binding (GO:0005524),Biological Process:phenylalanyl-tRNA aminoacylation (GO:0006432)	phenylalanyl-tRNA synthetase beta chain	8.10264e-05	0.00171973	24	20	22.6137	0.131525	0.00581616
Q8K0G8	DRF	Epithelial splicing regulatory protein 2	No	Esrp2	Molecular Function:nucleic acid binding (GO:0003676)	epithelial splicing regulatory protein 1/2	0.00135293	0.0141252	24	20	18.6699	0.246819	0.0132201
Q8K3W0	DRF	BRISC and BRCA1-A complex member 2	No	Babam2	--	BRCA1-A complex subunit BRE	0.0261864	0.131114	24	20	18.498	0.122165	0.00660422
P46412	DRF	Glutathione peroxidase 3	No	Gpx3	Molecular Function:glutathione peroxidase activity (GO:0004602),Biological Process:response to oxidative stress (GO:0006979),Biological Process:oxidation-reduction process (GO:0055114)	glutathione peroxidase	0.00466583	0.0366934	24	20	19.7864	0.20114	0.0101656
P52840	DRF	Sulfotransferase 1A1	No	Sult1a1	Molecular Function:sulfotransferase activity (GO:0008146)	aryl sulfotransferase	3.52208e-06	0.00016078	24	20	22.9215	0.153162	0.00668202
Q3TCR3	DRF	Uncharacterized protein	No	Zkscan17	--	--	3.03702e-06	0.000145894	24	20	20.51	0.189114	0.00922059
I7DM66	DRF	PexRAP	No	Dhrs7b	--	dehydrogenase/reductase SDR family member 7B	0.00641547	0.0457806	24	20	19.9433	0.110713	0.00555137
E0CZ22	DRF	Maestro heat-like repeat family member 1	No	Mroh1	--	--	0.00147927	0.015088	24	20	19.7051	0.225996	0.0114689
Q921M7	DRF	Protein FAM49B	No	Fam49b	--	--	0.0012211	0.013082	24	20	18.2892	0.156799	0.00857331
A6X919	DRF	Probable C-mannosyltransferase DPY19L1	No	Dpy19l1	Cellular Component:integral component of membrane (GO:0016021)	--	0.0392725	0.175344	24	20	18.1362	0.160001	0.00882223
Q8VIM9	DRF	Immunity-related GTPase family Q protein	No	Irgq	Molecular Function:GTP binding (GO:0005525)	--	0.000558555	0.00700377	24	20	16.9044	0.23626	0.0139763
A0A0A0MQ80	DRF	ATPase family protein 2 homolog	No	Spata5	Molecular Function:ATP binding (GO:0005524)	AAA family ATPase	8.86419e-05	0.00184816	24	20	22.4805	0.258309	0.0114904
P08030	DRF	Adenine phosphoribosyltransferase	No	Aprt	Biological Process:nucleoside metabolic process (GO:0009116)	adenine phosphoribosyltransferase	2.23892e-05	0.000676715	24	20	20.6321	0.19674	0.00953565
Q8R3K3	DRF	Pentatricopeptide repeat-containing protein 2, mitochondrial	No	Ptcd2	--	pentatricopeptide repeat domain-containing protein 2	0.000157822	0.00273605	24	20	17.7978	0.220166	0.0123704
Q9CR61	DRF	NADH dehydrogenase [ubiquinone] 1 beta subcomplex subunit 7	No	Ndufb7	Molecular Function:NADH dehydrogenase activity (GO:0003954),Cellular Component:mitochondrion (GO:0005739),Molecular Function:NADH dehydrogenase (ubiquinone) activity (GO:0008137)	NADH dehydrogenase (ubiquinone) 1 beta subcomplex subunit 7	7.04359e-05	0.00154025	24	20	22.049	0.129108	0.00585549
Q64105	DRF	Sepiapterin reductase	No	Spr	--	sepiapterin reductase	0.0191135	0.103123	24	20	24.5019	0.0959459	0.00391585
Q9QWG7	DRF	Sulfotransferase family cytosolic 1B member 1	No	Sult1b1	Biological Process:xenobiotic metabolic process (GO:0006805),Molecular Function:sulfotransferase activity (GO:0008146),Biological Process:thyroid hormone metabolic process (GO:0042403),Biological Process:sulfation (GO:0051923)	sulfotransferase	4.20401e-06	0.000183862	24	20	20.6711	0.202529	0.00979767
D3Z7P3	DRF	Glutaminase kidney isoform, mitochondrial	No	Gls	Molecular Function:glutaminase activity (GO:0004359),Molecular Function:protein binding (GO:0005515),Biological Process:glutamine metabolic process (GO:0006541)	glutaminase	0.00023261	0.00360983	24	20	20.2014	0.192782	0.00954298
E9PVA8	DRF	eIF-2-alpha kinase activator GCN1	No	Gcn1	Molecular Function:protein binding (GO:0005515),Biological Process:regulation of translation (GO:0006417),Molecular Function:protein kinase regulator activity (GO:0019887),Molecular Function:protein kinase binding (GO:0019901),Biological Process:cellular response to stress (GO:0033554),Biological Process:positive regulation of kinase activity (GO:0033674),Molecular Function:ribosome binding (GO:0…	--	2.62742e-07	2.86399e-05	24	20	22.636	0.134887	0.00595897
A0A075DCA9	DRF	NADH-ubiquinone oxidoreductase chain 1	No	ND1	Cellular Component:membrane (GO:0016020),Biological Process:oxidation-reduction process (GO:0055114)	NADH-ubiquinone oxidoreductase chain 1	0.000129371	0.00238613	24	20	20.5408	0.302389	0.0147214
A2AFQ2	DRF	3-hydroxyacyl-CoA dehydrogenase type-2	No	Hsd17b10	--	--	5.43306e-07	4.48073e-05	24	20	25.7171	0.187687	0.00729814
Q91VV4	DRF	DENN domain-containing protein 2D	Yes	Dennd2d	--	DENN domain-containing protein 2	5.58958e-07	4.54488e-05	24	20	15.2935	0.472354	0.0308859
E9PWN0	DRF	Phosphatidate phosphatase LPIN2	No	Lpin2	Molecular Function:transcription coactivator activity (GO:0003713),Biological Process:lipid metabolic process (GO:0006629),Molecular Function:phosphatidate phosphatase activity (GO:0008195),Biological Process:positive regulation of transcription from RNA polymerase II promoter (GO:0045944)	phosphatidate phosphatase LPIN	3.17893e-06	0.000149203	24	20	16.6732	0.37476	0.0224767
Q9CR09	DRF	Ubiquitin-fold modifier-conjugating enzyme 1	No	Ufc1	--	ufm1-conjugating enzyme 1	0.000302394	0.00435342	24	20	20.8551	0.130222	0.00624414
Q9D1N9	DRF	39S ribosomal protein L21, mitochondrial	No	Mrpl21	Cellular Component:ribosome (GO:0005840)	large subunit ribosomal protein L21	1.15608e-06	7.25442e-05	24	20	18.8083	0.213662	0.01136
Q8C1Y8	DRF	Vacuolar fusion protein CCZ1 homolog	No	Ccz1	--	--	9.24364e-05	0.00188564	24	20	20.7217	0.263804	0.0127308
Q3U5T0	DRF	Uncharacterized protein (Fragment)	No	Oit3	Molecular Function:calcium ion binding (GO:0005509)	--	4.95735e-07	4.27146e-05	24	20	15.9827	0.225281	0.0140953
A0A1L1STE4	DRF	Interleukin enhancer-binding factor 3	No	Ilf3	Molecular Function:double-stranded RNA binding (GO:0003725)	interleukin enhancer-binding factor 3	0.0187446	0.102032	24	20	20.6044	0.120537	0.00585004
Q9JJZ2	DRF	Tubulin alpha-8 chain	No	Tuba8	Molecular Function:GTPase activity (GO:0003924),Molecular Function:structural constituent of cytoskeleton (GO:0005200),Molecular Function:GTP binding (GO:0005525),Cellular Component:microtubule (GO:0005874),Biological Process:microtubule-based process (GO:0007017)	tubulin alpha	8.0807e-06	0.000300967	24	20	21.9241	0.157498	0.00718378
O08600	DRF	Endonuclease G, mitochondrial	No	Endog	Molecular Function:nucleic acid binding (GO:0003676),Molecular Function:hydrolase activity (GO:0016787),Molecular Function:metal ion binding (GO:0046872)	endonuclease G, mitochondrial	0.000136744	0.00246696	24	20	22.3215	0.144694	0.00648229
P42932	DRF	T-complex protein 1 subunit theta	No	Cct8	Molecular Function:ATP binding (GO:0005524)	T-complex protein 1 subunit theta	6.51417e-09	2.21213e-06	24	20	24.2253	0.099016	0.00408729
Q61211	DRF	Eukaryotic translation initiation factor 2D	No	Eif2d	Molecular Function:RNA binding (GO:0003723),Molecular Function:translation initiation factor activity (GO:0003743),Biological Process:translational initiation (GO:0006413)	translation initiation factor 2D	0.000665359	0.00801904	24	20	18.5064	0.186241	0.0100636
Q6XPS7	DRF	L-threonine aldolase	No	Tha1	Biological Process:cellular amino acid metabolic process (GO:0006520),Molecular Function:lyase activity (GO:0016829)	threonine aldolase	1.92665e-05	0.000607791	24	20	19.2453	0.178973	0.00929957
Q6PDI5	DRF	Proteasome adapter and scaffold protein ECM29	No	Ecpas	Molecular Function:protein complex scaffold (GO:0032947),Biological Process:proteasome assembly (GO:0043248)	proteasome component ECM29	0.029092	0.142088	24	20	21.0775	0.106887	0.00507111
A6H611	DRF	Mitochondrial intermediate peptidase	No	Mipep	Molecular Function:metalloendopeptidase activity (GO:0004222),Cellular Component:mitochondrial matrix (GO:0005759),Biological Process:proteolysis (GO:0006508),Biological Process:protein processing involved in protein targeting to mitochondrion (GO:0006627)	mitochondrial intermediate peptidase	0.00611139	0.0442673	24	20	19.4637	0.087573	0.0044993
Q4LDD4	DRF	Arf-GAP with Rho-GAP domain, ANK repeat and PH domain-containing protein 1	No	Arap1	Molecular Function:GTPase activator activity (GO:0005096),Molecular Function:protein binding (GO:0005515),Biological Process:signal transduction (GO:0007165)	Arf-GAP with Rho-GAP domain, ANK repeat and PH domain-containing protein 1	0.000560397	0.00700377	24	20	17.4537	0.282675	0.0161957
Q3TST0	DRF	Uncharacterized protein	No	Pnpt1	Molecular Function:3'-5'-exoribonuclease activity (GO:0000175),Molecular Function:nucleic acid binding (GO:0003676),Molecular Function:RNA binding (GO:0003723),Molecular Function:polyribonucleotide nucleotidyltransferase activity (GO:0004654),Biological Process:RNA processing (GO:0006396),Biological Process:mRNA catabolic process (GO:0006402)	polyribonucleotide nucleotidyltransferase	1.53439e-06	8.68432e-05	24	20	20.6981	0.159296	0.00769614
Q3U5C8	DRF	Rho guanine nucleotide exchange factor 16	No	Arhgef16	Molecular Function:Rho guanyl-nucleotide exchange factor activity (GO:0005089),Molecular Function:protein binding (GO:0005515),Biological Process:regulation of Rho protein signal transduction (GO:0035023)	Rho guanine nucleotide exchange factor 16	9.53238e-05	0.00192414	24	20	15.5133	0.326521	0.0210479
P68372	DRF	Tubulin beta-4B chain	No	Tubb4b	Molecular Function:GTPase activity (GO:0003924),Molecular Function:structural constituent of cytoskeleton (GO:0005200),Molecular Function:GTP binding (GO:0005525),Cellular Component:microtubule (GO:0005874),Biological Process:microtubule-based process (GO:0007017)	tubulin beta	4.0114e-10	3.30826e-07	24	20	26.6707	0.128163	0.00480537
P62827	DRF	GTP-binding nuclear protein Ran	No	Ran	Molecular Function:GTPase activity (GO:0003924),Molecular Function:GTP binding (GO:0005525),Biological Process:intracellular protein transport (GO:0006886),Biological Process:nucleocytoplasmic transport (GO:0006913),Biological Process:signal transduction (GO:0007165),Biological Process:small GTPase mediated signal transduction (GO:0007264)	GTP-binding nuclear protein Ran	0.00179368	0.0175507	24	20	23.6718	0.0568658	0.00240226
Q4FJR9	DRF	G1p2 protein	No	Isg15	Molecular Function:protein binding (GO:0005515)	ubiquitin cross-reactive protein	0.00088705	0.0101606	24	20	21.1263	0.223844	0.0105955
Q91VT4	DRF	Carbonyl reductase family member 4	No	Cbr4	--	carbonyl reductase 4	3.12343e-06	0.0001478	24	20	22.6646	0.241115	0.0106384
Q3TDA1	DRF	Oxysterol-binding protein	No	Osbpl2	--	oxysterol-binding protein-related protein 1/2	0.00234667	0.0213976	24	20	16.0744	0.359142	0.0223425
Q3UIH7	DRF	Uncharacterized protein	No	Rabggta	Molecular Function:Rab geranylgeranyltransferase activity (GO:0004663),Cellular Component:Rab-protein geranylgeranyltransferase complex (GO:0005968),Molecular Function:zinc ion binding (GO:0008270),Molecular Function:protein prenyltransferase activity (GO:0008318),Biological Process:protein prenylation (GO:0018342),Biological Process:protein geranylgeranylation (GO:0018344)	geranylgeranyl transferase type-2 subunit alpha	8.82753e-08	1.2851e-05	24	20	20.8565	0.170811	0.00818982
G3X9G4	DRF	Dynamin-2	No	Dnm2	Molecular Function:GTPase activity (GO:0003924),Molecular Function:GTP binding (GO:0005525),Cellular Component:microtubule (GO:0005874),Biological Process:endocytosis (GO:0006897)	dynamin GTPase	0.00418482	0.0334355	24	20	21.4141	0.202483	0.00945557
B2RV71	DRF	RIKEN cDNA 1110007C09, isoform CRA_a	No	Card19	Biological Process:regulation of apoptotic process (GO:0042981)	--	0.00789261	0.053229	24	20	15.7865	0.266481	0.0168803
Q9JLI0	DRF	Aldo-keto reductase a	No	Akr1c12	Molecular Function:oxidoreductase activity (GO:0016491),Biological Process:oxidation-reduction process (GO:0055114)	aldo-keto reductase family 1 member C13	0.0125032	0.0746049	24	20	24.693	0.138548	0.00561082
A0JLV3	DRF	Histone H2B (Fragment)	No	Hist1h2bj	Cellular Component:nucleosome (GO:0000786),Molecular Function:DNA binding (GO:0003677)	histone H2B	0.0125095	0.0746049	24	20	27.5609	0.187114	0.00678911
Q8BGB7	DRF	Enolase-phosphatase E1	No	Enoph1	--	enolase-phosphatase E1	0.00971792	0.0617179	24	20	16.5344	0.39229	0.0237256
P46460	DRF	Vesicle-fusing ATPase	No	Nsf	Molecular Function:ATP binding (GO:0005524)	vesicle-fusing ATPase	1.83356e-05	0.000588065	24	20	20.7253	0.160849	0.007761
Q8CG76	DRF	Aflatoxin B1 aldehyde reductase member 2	No	Akr7a2	--	aflatoxin B1 aldehyde reductase	2.3659e-05	0.000702212	24	20	24.4007	0.10812	0.00443101
Q4FJK0	DRF	Decr1 protein	No	Decr1	--	2,4-dienoyl-CoA reductase, mitochondrial	4.18208e-07	3.77237e-05	24	20	26.0481	0.195365	0.00750019
Q9D5T0	DRF	ATPase family AAA domain-containing protein 1	No	Atad1	Molecular Function:ATP binding (GO:0005524)		9.81341e-09	2.73297e-06	24	20	20.5567	0.130003	0.00632413
P46467	DRF	Vacuolar protein sorting-associated protein 4B	No	Vps4b	Molecular Function:ATP binding (GO:0005524)	vacuolar protein-sorting-associated protein 4	0.011464	0.0699597	24	20	20.6255	0.227203	0.0110156
A0A0J9YTY0	DRF	Septin-11	No	2023-09-11	Molecular Function:GTP binding (GO:0005525)	septin 6/8/11	0.0481718	0.204482	24	20	20.8764	0.255513	0.0122394
Q3U7M5	DRF	Protein ABHD4	No	Abhd4	--	abhydrolase domain-containing protein 4	0.000144138	0.00257618	24	20	17.7749	0.242683	0.0136531
Q7TRQ1	DRF	Olfactory receptor 645	No	Olfr645	Molecular Function:G-protein coupled receptor activity (GO:0004930),Molecular Function:olfactory receptor activity (GO:0004984),Biological Process:G-protein coupled receptor signaling pathway (GO:0007186),Cellular Component:integral component of membrane (GO:0016021)	olfactory receptor	0.000353767	0.00489844	24	20	19.0754	0.12616	0.00661374
Q9CYG7	DRF	Mitochondrial import receptor subunit TOM34	No	Tomm34	Molecular Function:protein binding (GO:0005515)	mitochondrial import receptor subunit TOM34	0.0297961	0.144549	24	20	18.1282	0.145753	0.00804015
Q9DBL7	DRF	Bifunctional coenzyme A synthase	No	Coasy	Molecular Function:catalytic activity (GO:0003824),Molecular Function:dephospho-CoA kinase activity (GO:0004140),Molecular Function:ATP binding (GO:0005524),Biological Process:biosynthetic process (GO:0009058),Biological Process:coenzyme A biosynthetic process (GO:0015937)	--	3.95978e-06	0.000176251	24	20	23.4045	0.187805	0.00802431
Q3TXJ4	DRF	Uncharacterized protein	No	Sar1a	Molecular Function:GTP binding (GO:0005525),Cellular Component:intracellular (GO:0005622),Biological Process:intracellular protein transport (GO:0006886)	GTP-binding protein SAR1	0.00495005	0.0380285	24	20	23.0278	0.123027	0.00534256
P80313	DRF	T-complex protein 1 subunit eta	No	Cct7	Molecular Function:ATP binding (GO:0005524),Biological Process:protein folding (GO:0006457),Molecular Function:unfolded protein binding (GO:0051082)	T-complex protein 1 subunit eta	0.000293138	0.00427274	24	20	23.5728	0.0862185	0.00365754
Q9DCU6	DRF	39S ribosomal protein L4, mitochondrial	No	Mrpl4	Molecular Function:structural constituent of ribosome (GO:0003735),Cellular Component:ribosome (GO:0005840),Biological Process:translation (GO:0006412)	large subunit ribosomal protein L4	3.0554e-07	3.07293e-05	24	20	19.5399	0.240719	0.0123193
E9Q2W8	DRF	BLOC-1-related complex subunit 5	Yes	Borcs5	--	BLOC-1 related complex subunit 5	0.00609061	0.0441722	24	20	16.4884	0.524266	0.0317961
A2RSW6	DRF	Aminomethyltransferase	No	Amt	--	aminomethyltransferase	7.65457e-05	0.00164274	24	20	22.7114	0.1853	0.00815893
O35643	DRF	AP-1 complex subunit beta-1	No	Ap1b1	Molecular Function:protein binding (GO:0005515),Biological Process:intracellular protein transport (GO:0006886),Biological Process:vesicle-mediated transport (GO:0016192),Cellular Component:membrane coat (GO:0030117),Cellular Component:clathrin adaptor complex (GO:0030131)	AP-1 complex subunit beta-1	6.08357e-05	0.00137727	24	20	22.7809	0.10625	0.00466401
E9Q6C2	DRF	Complement component 1, s subcomponent 1	No	C1s1	Molecular Function:serine-type endopeptidase activity (GO:0004252),Molecular Function:calcium ion binding (GO:0005509),Biological Process:proteolysis (GO:0006508)	complement component 1, s subcomponent	0.0025347	0.0226866	24	20	18.609	0.370474	0.0199083
Q8K4Z3	DRF	NAD(P)H-hydrate epimerase	No	Naxe	--	NAD(P)H-hydrate epimerase	0.0150762	0.0860979	24	20	23.2263	0.164814	0.007096
Q9ERI6	DRF	Retinol dehydrogenase 14	No	Rdh14	--	retinol dehydrogenase 14	0.00654172	0.0463379	24	20	19.3176	0.0916636	0.00474509
Q9DB27	DRF	Malignant T-cell-amplified sequence 1	No	Mcts1	Molecular Function:RNA binding (GO:0003723)	PUA domain protein	5.96515e-07	4.65363e-05	24	20	20.3824	0.137707	0.0067562
Q9CPQ3	DRF	Mitochondrial import receptor subunit TOM22 homolog	No	Tomm22	Cellular Component:mitochondrial outer membrane (GO:0005741),Biological Process:intracellular protein transport (GO:0006886)	mitochondrial import receptor subunit TOM22	0.00071423	0.00848405	24	20	19.8408	0.121127	0.00610494
P62743	DRF	AP-2 complex subunit sigma	No	Ap2s1	Molecular Function:protein transporter activity (GO:0008565),Biological Process:protein transport (GO:0015031),Cellular Component:AP-2 adaptor complex (GO:0030122)	AP-2 complex subunit sigma-1	0.00925924	0.0600602	24	20	20.2539	0.115851	0.00571995
D3YZ09	DRF	H/ACA ribonucleoprotein complex subunit (Fragment)	No	Gar1	Biological Process:pseudouridine synthesis (GO:0001522),Cellular Component:box H/ACA snoRNP complex (GO:0031429),Biological Process:ribosome biogenesis (GO:0042254)	H/ACA ribonucleoprotein complex subunit 1	0.000409219	0.00549845	24	20	19.088	0.187384	0.00981685
Q9D9V3	DRF	Ethylmalonyl-CoA decarboxylase	No	Echdc1	Molecular Function:catalytic activity (GO:0003824),Biological Process:metabolic process (GO:0008152)	--	1.09611e-10	1.26557e-07	24	20	22.4918	0.221024	0.00982685
Q9CQ69	DRF	Cytochrome b-c1 complex subunit 8	No	Uqcrq	Molecular Function:ubiquinol-cytochrome-c reductase activity (GO:0008121)	ubiquinol-cytochrome c reductase subunit 8	0.00127554	0.0134892	24	20	23.7566	0.101902	0.00428941
Q9ERK4	DRF	Exportin-2	No	Cse1l	Molecular Function:protein binding (GO:0005515),Biological Process:intracellular protein transport (GO:0006886),Molecular Function:Ran GTPase binding (GO:0008536)	exportin-2 (importin alpha re-exporter)	1.44282e-06	8.24693e-05	24	20	21.8479	0.182218	0.00834032
Q3U4N2	DRF	Protein-S-isoprenylcysteine O-methyltransferase	No	Icmt	Molecular Function:protein C-terminal S-isoprenylcysteine carboxyl O-methyltransferase activity (GO:0004671),Cellular Component:endoplasmic reticulum (GO:0005783),Biological Process:C-terminal protein methylation (GO:0006481),Cellular Component:integral component of membrane (GO:0016021)	protein-S-isoprenylcysteine O-methyltransferase	0.0172252	0.09533	24	20	16.2152	0.399933	0.0246641
G5E872	DRF	Aminopeptidase RNPEPL1	Yes	Rnpepl1	Biological Process:proteolysis (GO:0006508),Molecular Function:metallopeptidase activity (GO:0008237),Molecular Function:zinc ion binding (GO:0008270),Molecular Function:metalloaminopeptidase activity (GO:0070006)	arginyl aminopeptidase-like 1	0.000278213	0.00411826	24	20	19.4322	0.631419	0.0324935
Q3TQB2	DRF	FAD-dependent oxidoreductase domain-containing protein 1	No	Foxred1	Molecular Function:oxidoreductase activity (GO:0016491),Biological Process:oxidation-reduction process (GO:0055114)	FAD-dependent oxidoreductase domain-containing protein 1	6.5362e-05	0.00147396	24	20	17.7383	0.244125	0.0137626
Q58DZ5	DRF	MCG4664, isoform CRA_b	No	Mrps33	--	small subunit ribosomal protein S33	0.000552212	0.00698461	24	20	18.1298	0.21971	0.0121188
Q3TF84	DRF	Uncharacterized protein	No	Lrrc59	Molecular Function:protein binding (GO:0005515)	--	4.19878e-05	0.00106782	24	20	24.0624	0.238069	0.00989385
B2RT97	DRF	Proteasome (Prosome, macropain) 26S subunit, non-ATPase, 13	No	Psmd13	Molecular Function:protein binding (GO:0005515)	26S proteasome regulatory subunit N9	1.24598e-07	1.60566e-05	24	20	22.2568	0.114486	0.00514384
P62245	DRF	40S ribosomal protein S15a	No	Rps15a	Molecular Function:structural constituent of ribosome (GO:0003735),Cellular Component:ribosome (GO:0005840),Biological Process:translation (GO:0006412)	small subunit ribosomal protein S15Ae	2.16227e-08	4.80107e-06	24	20	24.1747	0.184221	0.00762039
F8WGW3	DRF	S1 RNA-binding domain-containing protein 1	No	Srbd1	Molecular Function:nucleic acid binding (GO:0003676),Biological Process:nucleobase-containing compound metabolic process (GO:0006139)	--	0.0148418	0.0850015	24	20	17.5722	0.14234	0.00810031
A2AP31	DRF	MCG9810	No	Ndufb6	--	NADH dehydrogenase (ubiquinone) 1 beta subcomplex subunit 6	0.00477817	0.0371447	24	20	21.7269	0.230194	0.0105949
Q7TT37	DRF	Elongator complex protein 1	No	Elp1	Biological Process:tRNA wobble uridine modification (GO:0002098),Cellular Component:Elongator holoenzyme complex (GO:0033588)	elongator complex protein 1	0.00813428	0.0544139	24	20	18.9536	0.148427	0.00783107
Q8R0V5	DRF	Indoleamine 2,3-dioxygenase 2	No	Ido2	Molecular Function:heme binding (GO:0020037)	indoleamine 2,3-dioxygenase	4.61995e-06	0.00019611	24	20	21.7099	0.137338	0.00632604
Q8BG51	DRF	Mitochondrial Rho GTPase 1	No	Rhot1	Molecular Function:GTPase activity (GO:0003924),Molecular Function:calcium ion binding (GO:0005509),Molecular Function:GTP binding (GO:0005525),Biological Process:small GTPase mediated signal transduction (GO:0007264)	mitochondrial Rho GTPase 1	0.000223816	0.00350159	24	20	21.1922	0.216223	0.010203
A2AIL4	DRF	NADH dehydrogenase (ubiquinone) complex I, assembly factor 6	No	Ndufaf6	Biological Process:biosynthetic process (GO:0009058),Molecular Function:transferase activity (GO:0016740)	--	0.00496138	0.0380285	24	20	17.201	0.368194	0.0214054
Q8R1S0	DRF	Ubiquinone biosynthesis monooxygenase COQ6, mitochondrial	No	Coq6	Molecular Function:FAD binding (GO:0071949)	ubiquinone biosynthesis monooxygenase Coq6	0.00691019	0.0481213	24	20	21.3117	0.141717	0.00664973
Q91V76	DRF	Ester hydrolase C11orf54 homolog	No		Cellular Component:nucleus (GO:0005634)	--	2.02192e-05	0.000630948	24	20	24.94	0.266794	0.0106974
Q3UE86	DRF	Uncharacterized protein (Fragment)	No	Ganab	Biological Process:carbohydrate metabolic process (GO:0005975)	alpha 1,3-glucosidase	0.000893228	0.0102111	24	20	17.6244	0.238811	0.01355
E9PV24	DRF	Fibrinogen alpha chain	No	Fga	Molecular Function:receptor binding (GO:0005102),Cellular Component:fibrinogen complex (GO:0005577),Biological Process:signal transduction (GO:0007165),Biological Process:platelet activation (GO:0030168),Biological Process:protein polymerization (GO:0051258)	fibrinogen alpha chain	0.000125319	0.00234892	24	20	23.4705	0.227927	0.0097112
Q8R480	DRF	Nuclear pore complex protein Nup85	No	Nup85	--	nuclear pore complex protein Nup85	0.0385894	0.173502	24	20	17.0396	0.28109	0.0164963
P99029	DRF	Peroxiredoxin-5, mitochondrial	No	Prdx5	Molecular Function:oxidoreductase activity (GO:0016491),Biological Process:cell redox homeostasis (GO:0045454)	peroxiredoxin 5, atypical 2-Cys peroxiredoxin	0.000616156	0.00753617	24	20	26.1954	0.143343	0.00547206
Q9WUM5	DRF	Succinate--CoA ligase [ADP/GDP-forming] subunit alpha, mitochondrial	No	Suclg1	Molecular Function:catalytic activity (GO:0003824),Biological Process:metabolic process (GO:0008152),Molecular Function:cofactor binding (GO:0048037)	--	0.0015373	0.0155973	24	20	25.7165	0.139025	0.00540606
A2A7A7	DRF	GDH/6PGL endoplasmic bifunctional protein	No	H6pd	Molecular Function:glucose-6-phosphate dehydrogenase activity (GO:0004345),Biological Process:carbohydrate metabolic process (GO:0005975),Biological Process:glucose metabolic process (GO:0006006),Molecular Function:NADP binding (GO:0050661),Biological Process:oxidation-reduction process (GO:0055114)	--	0.0127807	0.0758162	24	20	23.1886	0.0884606	0.00381484
Q3U125	DRF	Family with sequence similarity 213, member A	No	Fam213a	Biological Process:oxidation-reduction process (GO:0055114)	--	0.00178133	0.0174595	24	20	21.3867	0.273661	0.0127958
Q9DCL2	DRF	Cytosolic iron-sulfur assembly component 2A	No	Ciao2a	--	--	0.0401243	0.178183	24	20	16.7591	0.110976	0.00662183
Q0VDQ2	DRF	Glycerol kinase-like 1	No	Gykl1	Biological Process:carbohydrate metabolic process (GO:0005975)	--	9.93092e-05	0.00198378	24	20	20.6051	0.301755	0.0146447
Q921N6	DRF	Probable ATP-dependent RNA helicase DDX27	No	Ddx27	Molecular Function:nucleic acid binding (GO:0003676),Molecular Function:ATP binding (GO:0005524)	ATP-dependent RNA helicase DDX27	0.00307193	0.0264296	24	20	17.116	0.234785	0.0137172
P00329	DRF	Alcohol dehydrogenase 1	No	Adh1	Molecular Function:oxidoreductase activity (GO:0016491),Biological Process:oxidation-reduction process (GO:0055114)	alcohol dehydrogenase 1/7	0.00135306	0.0141252	24	20	29.6941	0.100597	0.00338777
Q91WE6	DRF	Threonylcarbamoyladenosine tRNA methylthiotransferase	No	Cdkal1	Molecular Function:catalytic activity (GO:0003824),Biological Process:RNA modification (GO:0009451),Molecular Function:iron-sulfur cluster binding (GO:0051536)	threonylcarbamoyladenosine tRNA methylthiotransferase CDKAL1	0.00172497	0.0170518	24	20	16.2942	0.402922	0.0247279
Q9CRA0	DRF	Ecto-ADP-ribosyltransferase 4	No	Art4	Molecular Function:NAD(P)+-protein-arginine ADP-ribosyltransferase activity (GO:0003956),Biological Process:protein ADP-ribosylation (GO:0006471)	ADP-ribosyltransferase 4	0.000333694	0.00470594	24	20	14.1859	0.319477	0.0225208
Q8K0U4	DRF	Heat shock 70 kDa protein 12A	No	Hspa12a	--	--	0.000716788	0.00849695	24	20	17.3358	0.226582	0.0130702
O54734	DRF	Dolichyl-diphosphooligosaccharide--protein glycosyltransferase 48 kDa subunit	No	Ddost	Cellular Component:endoplasmic reticulum membrane (GO:0005789),Biological Process:protein N-linked glycosylation via asparagine (GO:0018279)	oligosaccharyltransferase complex subunit beta	0.000174172	0.00294866	24	20	23.6793	0.141586	0.00597929
Q8BGH2	DRF	Sorting and assembly machinery component 50 homolog	No	Samm50	Cellular Component:outer membrane (GO:0019867)	outer membrane protein insertion porin family	1.05034e-05	0.000372002	24	20	22.4522	0.160816	0.00716256
Q14BF8	DRF	Trafficking protein particle complex 1, isoform CRA_b	No	Trappc1	Biological Process:transport (GO:0006810),Cellular Component:TRAPP complex (GO:0030008)	trafficking protein particle complex subunit 1	0.0070767	0.0491031	24	20	17.8035	0.127808	0.0071788
P50172	DRF	Corticosteroid 11-beta-dehydrogenase isozyme 1	No	Hsd11b1	--	corticosteroid 11-beta-dehydrogenase isozyme 1	0.000144665	0.00257764	24	20	26.0152	0.11464	0.00440666
E9QMK9	DRF	D-glutamate cyclase, mitochondrial	No	Dglucy	--	D-glutamate cyclase	2.51048e-05	0.000728291	24	20	22.9576	0.108998	0.00474778
Q3TLP5	DRF	Enoyl-CoA hydratase domain-containing protein 2, mitochondrial	No	Echdc2	Molecular Function:catalytic activity (GO:0003824),Biological Process:metabolic process (GO:0008152)	--	0.00410351	0.0330398	24	20	22.5682	0.147599	0.00654011
Q99MN9	DRF	Propionyl-CoA carboxylase beta chain, mitochondrial	No	Pccb	Molecular Function:ligase activity (GO:0016874)	propionyl-CoA carboxylase beta chain	0.00474145	0.0371187	24	20	24.281	0.112452	0.0046313
Q9DBU8	DRF	Uncharacterized protein	No	Ap3m1	Biological Process:intracellular protein transport (GO:0006886),Biological Process:vesicle-mediated transport (GO:0016192),Cellular Component:clathrin adaptor complex (GO:0030131)	AP-3 complex subunit mu	6.72713e-05	0.00149718	24	20	19.8555	0.160942	0.0081057
Q6DFV1	DRF	Condensin-2 complex subunit G2	No	Ncapg2	Cellular Component:nucleus (GO:0005634)	condensin-2 complex subunit G2	7.09344e-07	5.1188e-05	24	20	22.1995	0.217847	0.00981312
A2ABV5	DRF	Mediator of RNA polymerase II transcription subunit 14	No	Med14	Molecular Function:RNA polymerase II transcription cofactor activity (GO:0001104),Biological Process:regulation of transcription from RNA polymerase II promoter (GO:0006357),Cellular Component:mediator complex (GO:0016592)	mediator of RNA polymerase II transcription subunit 14	0.020772	0.110319	24	20	15.6802	0.251118	0.016015
Q8VHN8	DRF	Tudor-interacting repair regulator protein	Yes	Nudt16l1	--	NUDT16-like protein 1	0.0274222	0.136121	24	20	17.9012	0.662746	0.0370225
Q9JKF1	DRF	Ras GTPase-activating-like protein IQGAP1	No	Iqgap1	Molecular Function:protein binding (GO:0005515),Biological Process:regulation of GTPase activity (GO:0043087)	Ras GTPase-activating-like protein IQGAP1	0.000607759	0.0074537	24	20	22.6104	0.189875	0.00839768
Q8BH59	DRF	Calcium-binding mitochondrial carrier protein Aralar1	No	Slc25a12	Molecular Function:calcium ion binding (GO:0005509),Biological Process:transmembrane transport (GO:0055085)	solute carrier family 25 (mitochondrial aspartate/glutamate transporter), member 12/13	3.33283e-05	0.000890761	24	20	23.6237	0.235497	0.00996868
Q0VBK8	DRF	Cyclin-dependent kinase 6	No	Cdk6	Molecular Function:protein kinase activity (GO:0004672),Molecular Function:ATP binding (GO:0005524),Biological Process:protein phosphorylation (GO:0006468)	cyclin-dependent kinase 6	0.00328881	0.027921	24	20	18.1118	0.145748	0.0080471
Q5SX53	DRF	Solute carrier family 25 (Mitochondrial carrier oxoglutarate carrier), member 11, isoform CRA_b	No	Slc25a11	--	solute carrier family 25 (mitochondrial oxoglutarate transporter), member 11	2.15205e-05	0.000664374	24	20	23.285	0.20828	0.00894481
E9PYL9	DRF	Predicted gene 10036	No	Gm10036	--	large subunit ribosomal protein L11e	1.12764e-07	1.56156e-05	24	20	23.6944	0.17885	0.00754817
Q9Z2I0	DRF	Mitochondrial proton/calcium exchanger protein	No	Letm1	Molecular Function:ribosome binding (GO:0043022)	LETM1 and EF-hand domain-containing protein 1, mitochondrial	0.000608123	0.0074537	24	20	22.0919	0.114013	0.00516084
D3YVM2	DRF	Transmembrane protein 59	No	Tmem59	--	--	1.2386e-06	7.59117e-05	24	20	15.7021	0.420638	0.0267887
O35682	DRF	Myeloid-associated differentiation marker	No	Myadm	Cellular Component:membrane (GO:0016020)	--	0.000354676	0.00489844	24	20	17.822	0.218758	0.0122746
O88876	DRF	Short-chain dehydrogenase/reductase 3	No	Dhrs3	Molecular Function:retinol dehydrogenase activity (GO:0004745),Biological Process:retinol metabolic process (GO:0042572)	short-chain dehydrogenase/reductase 3	0.00171808	0.0170129	24	20	19.4281	0.324128	0.0166835
Q3TGS7	DRF	Sorting nexin 12, isoform CRA_b	No	Snx12	Molecular Function:phosphatidylinositol binding (GO:0035091)	sorting nexin-3/12	0.023268	0.118978	24	20	19.9767	0.202143	0.010119
P52019	DRF	Squalene monooxygenase	No	Sqle	Molecular Function:squalene monooxygenase activity (GO:0004506),Cellular Component:integral component of membrane (GO:0016021),Molecular Function:flavin adenine dinucleotide binding (GO:0050660),Biological Process:oxidation-reduction process (GO:0055114)	squalene monooxygenase	0.0065204	0.0463184	24	20	19.6825	0.277521	0.0140999
D6RI20	DRF	Haloacid dehalogenase-like hydrolase domain-containing protein 2	No	Hdhd2	--	--	0.000711587	0.00848405	24	20	18.5521	0.233049	0.0125619
P68181	DRF	cAMP-dependent protein kinase catalytic subunit beta	No	Prkacb	Molecular Function:protein kinase activity (GO:0004672),Molecular Function:protein serine/threonine kinase activity (GO:0004674),Molecular Function:ATP binding (GO:0005524),Biological Process:protein phosphorylation (GO:0006468)	protein kinase A	0.010584	0.065842	24	20	19.74	0.130566	0.00661428
P97823	DRF	Acyl-protein thioesterase 1	No	Lypla1	Molecular Function:hydrolase activity (GO:0016787)	lysophospholipase I	0.016849	0.0937988	24	20	23.3394	0.165012	0.00707011
Q3U8R9	DRF	Uncharacterized protein	No	Txnl1	Biological Process:cell redox homeostasis (GO:0045454)	--	0.000212929	0.00336778	24	20	21.4767	0.166773	0.00776528
Q9CQF3	DRF	Cleavage and polyadenylation specificity factor subunit 5	No	Nudt21	Molecular Function:mRNA binding (GO:0003729),Cellular Component:mRNA cleavage factor complex (GO:0005849),Biological Process:mRNA polyadenylation (GO:0006378),Molecular Function:hydrolase activity (GO:0016787)	cleavage and polyadenylation specificity factor subunit 5	0.0041302	0.0331622	24	20	19.7236	0.163596	0.00829444
Q3V3R4	DRF	Integrin alpha-1	No	Itga1	Biological Process:cell adhesion (GO:0007155),Cellular Component:integrin complex (GO:0008305)	integrin alpha 1	0.00708846	0.0491257	24	20	20.3692	0.154501	0.00758503
Q8VCT3	DRF	Aminopeptidase B	No	Rnpep	Molecular Function:aminopeptidase activity (GO:0004177),Cellular Component:extracellular space (GO:0005615),Biological Process:proteolysis (GO:0006508),Molecular Function:metallopeptidase activity (GO:0008237),Molecular Function:zinc ion binding (GO:0008270)	aminopeptidase B	0.00129756	0.0136694	24	20	22.0247	0.095781	0.00434881
L7N466	DRF	5-formyltetrahydrofolate cyclo-ligase	No	Mthfsl	--	5-formyltetrahydrofolate cyclo-ligase	0.000494847	0.00641	24	20	19.2362	0.177343	0.00921925
K7Q7T7	DRF	RAS-related C3 botulinum substrate 1	No	Rac1	Molecular Function:GTP binding (GO:0005525),Biological Process:small GTPase mediated signal transduction (GO:0007264)	Ras-related C3 botulinum toxin substrate 1	0.000315086	0.00450246	24	20	22.9811	0.122134	0.00531457
Q9CPQ8	DRF	ATP synthase subunit g, mitochondrial	No	Atp5mg	Molecular Function:hydrogen ion transmembrane transporter activity (GO:0015078),Biological Process:ATP synthesis coupled proton transport (GO:0015986)	F-type H+-transporting ATPase subunit g	0.0172562	0.09533	24	20	25.0713	0.167027	0.0066621
P21278	DRF	Guanine nucleotide-binding protein subunit alpha-11	No	Gna11	Molecular Function:G-protein coupled receptor binding (GO:0001664),Molecular Function:GTPase activity (GO:0003924),Molecular Function:signal transducer activity (GO:0004871),Molecular Function:GTP binding (GO:0005525),Biological Process:G-protein coupled receptor signaling pathway (GO:0007186),Molecular Function:guanyl nucleotide binding (GO:0019001),Molecular Function:G-protein beta/gamma-subuni…	guanine nucleotide-binding protein subunit alpha-11	0.0464204	0.19836	24	20	19.7736	0.111297	0.00562857
Q80Y86	DRF	Mitogen-activated protein kinase 15	No	Mapk15	Molecular Function:protein kinase activity (GO:0004672),Molecular Function:ATP binding (GO:0005524),Biological Process:protein phosphorylation (GO:0006468)	mitogen-activated protein kinase 15	0.00331847	0.0281315	24	20	19.2006	0.137078	0.00713925
Q3UCL5	DRF	Ferritin	No		Biological Process:iron ion transport (GO:0006826),Biological Process:cellular iron ion homeostasis (GO:0006879),Molecular Function:ferric iron binding (GO:0008199)	ferritin light chain	0.00199738	0.0189341	24	20	23.7859	0.261671	0.0110011
G3UXW9	DRF	COP9 signalosome complex subunit 1	No	Gps1	Molecular Function:protein binding (GO:0005515),Cellular Component:COP9 signalosome (GO:0008180),Biological Process:cullin deneddylation (GO:0010388)	COP9 signalosome complex subunit 1	0.00475798	0.0371187	24	20	19.9748	0.121286	0.00607193
P60335	DRF	Poly(rC)-binding protein 1	No	Pcbp1	Molecular Function:nucleic acid binding (GO:0003676),Molecular Function:RNA binding (GO:0003723)	poly(rC)-binding protein 1	0.0002442	0.00372955	24	20	24.4466	0.140486	0.00574663
A0A1L1SQA8	DRF	40S ribosomal protein S25	No	Rps25	--	small subunit ribosomal protein S25e	0.000440812	0.00583672	24	20	24.184	0.15904	0.00657626
Q9DCT2	DRF	NADH dehydrogenase [ubiquinone] iron-sulfur protein 3, mitochondrial	No	Ndufs3	Molecular Function:NADH dehydrogenase (ubiquinone) activity (GO:0008137),Biological Process:oxidation-reduction process (GO:0055114)	--	0.0118713	0.0716872	24	20	23.7606	0.0859618	0.00361784
F8WHP8	DRF	ATP synthase, H+-transporting, mitochondrial F0 complex, subunit F2	No	Atp5j2	--	F-type H+-transporting ATPase subunit f	5.03366e-05	0.00122098	24	20	25.1157	0.266566	0.0106135
A2AW05	DRF	FACT complex subunit SSRP1 (Fragment)	No	Ssrp1	Molecular Function:DNA binding (GO:0003677),Cellular Component:nucleus (GO:0005634)	structure-specific recognition protein 1	0.00432109	0.0344078	24	20	19.5485	0.0863794	0.00441873
P47754	DRF	F-actin-capping protein subunit alpha-2	No	Capza2	Cellular Component:F-actin capping protein complex (GO:0008290),Biological Process:barbed-end actin filament capping (GO:0051016)	capping protein (actin filament) muscle Z-line, alpha	0.0056409	0.0418572	24	20	22.6301	0.101335	0.0044779
Q3UGB8	DRF	Derlin	No	Derl1	--	Derlin-1	0.00486022	0.037561	24	20	20.6468	0.21224	0.0102796
E9QLB2	DRF	Lysophospholipase-like protein 1	No	Lyplal1	Molecular Function:hydrolase activity (GO:0016787)	phospholipase/carboxylesterase	0.0269446	0.134327	24	20	19.3077	0.13726	0.00710907
A8IP90	DRF	Long-chain acyl-CoA synthetase	No	Acsl6	Molecular Function:catalytic activity (GO:0003824),Biological Process:metabolic process (GO:0008152)	long-chain acyl-CoA synthetase	5.07378e-06	0.000206274	24	20	22.8213	0.180965	0.00792962
Q8BGP6	DRF	Solute carrier family 25 member 40	No	Slc25a40	Biological Process:transmembrane transport (GO:0055085)	solute carrier family 25, member 39/40	9.16461e-05	0.00188282	24	20	16.2307	0.243282	0.014989
Q6TEK5	DRF	Vitamin K epoxide reductase complex subunit 1-like protein 1	No	Vkorc1l1	--	vitamin-K-epoxide reductase (warfarin-sensitive)	0.000696059	0.00833683	24	20	18.4854	0.228355	0.0123533
A0A1W2P7Q6	DRF	Exportin-T	No	Xpot	Biological Process:intracellular protein transport (GO:0006886),Molecular Function:Ran GTPase binding (GO:0008536)	exportin-T	0.0178121	0.0978393	24	20	18.8391	0.154427	0.00819713
P61961	DRF	Ubiquitin-fold modifier 1	No	Ufm1	--	ubiquitin-fold modifier 1	0.0022501	0.0207505	24	20	21.2952	0.242303	0.0113783
A2AL85	DRF	Aspartyl/asparaginyl beta-hydroxylase	No	Asph	Molecular Function:protein binding (GO:0005515),Cellular Component:membrane (GO:0016020),Biological Process:peptidyl-amino acid modification (GO:0018193)	aspartate beta-hydroxylase	0.000980929	0.0110173	24	20	20.7533	0.0919358	0.00442994
Q9EQQ9	DRF	Protein O-GlcNAcase	No	Oga	--	--	0.00187294	0.0182028	24	20	16.1184	0.15193	0.00942588
B7TVI1	DRF	SSTK-interacting protein/Rhesus blood group-associated B glycoprotein chimeric protein variant B (Fragment)	No	Rhbg	Molecular Function:ammonium transmembrane transporter activity (GO:0008519),Biological Process:ammonium transport (GO:0015696),Cellular Component:membrane (GO:0016020),Molecular Function:chaperone binding (GO:0051087)	ammonium transporter Rh	0.000152487	0.0026757	24	20	18.0309	0.3721	0.0206368
A2BDX3	DRF	Adenylyltransferase and sulfurtransferase MOCS3	No	Mocs3	Molecular Function:small protein activating enzyme activity (GO:0008641)	--	0.000526496	0.00672448	24	20	22.2207	0.191636	0.00862421
Q8BWA8	DRF	Rho guanine nucleotide exchange factor 19	No	Arhgef19	Molecular Function:Rho guanyl-nucleotide exchange factor activity (GO:0005089),Molecular Function:protein binding (GO:0005515),Biological Process:regulation of Rho protein signal transduction (GO:0035023)	Rho guanine nucleotide exchange factor 19	6.9592e-07	5.1188e-05	24	20	21.0612	0.217788	0.0103407
Q78XF5	DRF	Oligosaccharyltransferase complex subunit OSTC	No	Ostc	--	--	0.00060503	0.0074537	24	20	22.3698	0.313449	0.0140122
P70362	DRF	Ubiquitin recognition factor in ER-associated degradation protein 1	No	Ufd1	Biological Process:ubiquitin-dependent protein catabolic process (GO:0006511)	ubiquitin fusion degradation protein 1	0.000387824	0.00526801	24	20	21.0918	0.143555	0.00680618
P42669	DRF	Transcriptional activator protein Pur-alpha	No	Pura	Molecular Function:RNA binding (GO:0003723),Biological Process:cell differentiation (GO:0030154),Biological Process:regulation of cell proliferation (GO:0042127)	transcriptional activator protein Pur-alpha	4.96088e-08	8.42329e-06	24	20	20.4237	0.180288	0.00882742
Q3UEN8	DRF	MCG15287	No	Cyp3a11	Molecular Function:monooxygenase activity (GO:0004497),Molecular Function:iron ion binding (GO:0005506),Molecular Function:heme binding (GO:0020037),Biological Process:oxidation-reduction process (GO:0055114)	cytochrome P450 family 3 subfamily A	0.0025951	0.0229584	24	20	26.0667	0.149571	0.00573803
Q9DCV3	DRF	Diacylglycerol O-acyltransferase 2	No	Dgat2	--	--	0.000728797	0.00856893	24	20	17.1816	0.421468	0.0245302
B9EKS7	DRF	CDP-diacylglycerol--glycerol-3-phosphate 3-phosphatidyltransferase	No	Pgs1	Molecular Function:catalytic activity (GO:0003824),Biological Process:phospholipid biosynthetic process (GO:0008654)	CDP-diacylglycerol---glycerol-3-phosphate 3-phosphatidyltransferase	0.0459907	0.197375	24	20	15.9226	0.277945	0.0174561
Q3TTN3	DRF	Uncharacterized protein	No	Vdac3	Cellular Component:mitochondrion (GO:0005739),Cellular Component:mitochondrial outer membrane (GO:0005741),Biological Process:anion transport (GO:0006820),Molecular Function:voltage-gated anion channel activity (GO:0008308),Biological Process:regulation of anion transport (GO:0044070),Biological Process:transmembrane transport (GO:0055085),Biological Process:regulation of cilium assembly (GO:1902…	voltage-dependent anion channel protein 3	5.82264e-07	4.64172e-05	24	20	23.0191	0.13297	0.00577651
Q8BFZ9	DRF	Erlin-2	No	Erlin2	Cellular Component:endoplasmic reticulum (GO:0005783),Biological Process:ER-associated ubiquitin-dependent protein catabolic process (GO:0030433),Molecular Function:ubiquitin protein ligase binding (GO:0031625)	--	0.0350718	0.161846	24	20	19.5987	0.0826746	0.00421838
O54984	DRF	ATPase Asna1	No	Asna1	Molecular Function:ATP binding (GO:0005524),Molecular Function:ATPase activity (GO:0016887)	--	0.000147869	0.00261749	24	20	21.3572	0.154375	0.00722824
Q1MWP8	DRF	EH-domain containing 4-KJR (Fragment)	No	Ehd4	Molecular Function:calcium ion binding (GO:0005509),Molecular Function:protein binding (GO:0005515),Molecular Function:GTP binding (GO:0005525),Biological Process:endocytic recycling (GO:0032456)	EH domain-containing protein 4	4.85179e-05	0.00118684	24	20	20.3751	0.163295	0.00801444
Q9QYF1	DRF	Retinol dehydrogenase 11	No	Rdh11	--	retinol dehydrogenase 11	5.62453e-06	0.0002224	24	20	21.3103	0.149339	0.00700781
Q922Z5	DRF	Abhd5 protein (Fragment)	No	Abhd5	--	abhydrolase domain-containing protein 5	0.00258818	0.0229584	24	20	17.4051	0.222818	0.0128019
A0A0F6AIX5	DRF	Lipid droplet-associated hydrolase	No	Ldah	--	--	0.012755	0.0757885	24	20	19.3833	0.0917074	0.00473125
A0A141CM32	DRF	ATP synthase protein 8	No	ATP8	Molecular Function:hydrogen ion transmembrane transporter activity (GO:0015078),Biological Process:ATP synthesis coupled proton transport (GO:0015986)	F-type H+-transporting ATPase subunit 8	8.38665e-07	5.75035e-05	24	20	23.6551	0.224685	0.00949835
Q8BP40	DRF	Lysophosphatidic acid phosphatase type 6	No	Acp6	Molecular Function:acid phosphatase activity (GO:0003993)	lysophosphatidic acid phosphatase type 6	0.000300818	0.00434156	24	20	20.1938	0.198877	0.0098484
A0A0U1RP13	DRF	CDP-diacylglycerol--inositol 3-phosphatidyltransferase	No	Cdipt	Biological Process:phospholipid biosynthetic process (GO:0008654),Cellular Component:membrane (GO:0016020)	CDP-diacylglycerol--inositol 3-phosphatidyltransferase	3.42967e-05	0.000908232	24	20	19.3887	0.175212	0.00903682
O88630	DRF	Golgi SNAP receptor complex member 1	No	Gosr1	Cellular Component:Golgi membrane (GO:0000139),Cellular Component:cis-Golgi network (GO:0005801),Biological Process:ER to Golgi vesicle-mediated transport (GO:0006888),Cellular Component:integral component of membrane (GO:0016021)	golgi SNAP receptor complex member 1	0.00151341	0.015409	24	20	18.415	0.19976	0.0108477
Q69Z43	DRF	MKIAA1995 protein (Fragment)	No	Nek9	Molecular Function:protein kinase activity (GO:0004672),Molecular Function:ATP binding (GO:0005524),Biological Process:protein phosphorylation (GO:0006468)	NIMA (never in mitosis gene a)-related kinase 9	0.000201714	0.00324372	24	20	17.8332	0.173142	0.00970894
A0A0A6YXR0	DRF	Choline/ethanolaminephosphotransferase 1 (Fragment)	No	Cept1	Biological Process:phospholipid biosynthetic process (GO:0008654),Cellular Component:membrane (GO:0016020)	--	0.0157447	0.0889378	24	20	21.6424	0.232828	0.010758
B2RXC1	DRF	Trafficking protein particle complex subunit 11	No	Trappc11	--	trafficking protein particle complex subunit 11	0.0146677	0.0844232	24	20	18.0655	0.153312	0.00848642
P60060	DRF	Protein transport protein Sec61 subunit gamma	No	Sec61g	Biological Process:protein targeting (GO:0006605),Biological Process:intracellular protein transport (GO:0006886),Cellular Component:membrane (GO:0016020)	protein transport protein SEC61 subunit gamma and related proteins	0.00572798	0.042286	24	20	20.4228	0.21617	0.0105847
Q8BH73	DRF	Glutaminyl-peptide cyclotransferase-like protein	No	Qpctl	--	glutaminyl-peptide cyclotransferase	0.00342499	0.0289071	24	20	17.0259	0.362311	0.02128
Q8BMF4	DRF	Dihydrolipoyllysine-residue acetyltransferase component of pyruvate dehydrogenase complex, mitochondrial	No	Dlat	Biological Process:metabolic process (GO:0008152)	pyruvate dehydrogenase E2 component (dihydrolipoamide acetyltransferase)	0.000963081	0.0108804	24	20	24.4945	0.179261	0.00731839
P18293	DRF	Atrial natriuretic peptide receptor 1	No	Npr1	Molecular Function:protein kinase activity (GO:0004672),Molecular Function:ATP binding (GO:0005524),Biological Process:protein phosphorylation (GO:0006468),Biological Process:cyclic nucleotide biosynthetic process (GO:0009190),Cellular Component:integral component of membrane (GO:0016021),Molecular Function:phosphorus-oxygen lyase activity (GO:0016849),Biological Process:intracellular signal tran…	atrial natriuretic peptide receptor A	0.00967488	0.0615122	24	20	16.2002	0.171881	0.0106098
Q3TET5	DRF	Uncharacterized protein (Fragment)	No	Pmpcb	--	mitochondrial-processing peptidase subunit beta	0.00555388	0.0413177	24	20	21.0143	0.142458	0.00677909
Q01730	DRF	Ras suppressor protein 1	No	Rsu1	Molecular Function:protein binding (GO:0005515)	--	3.44603e-05	0.000908397	24	20	20.5698	0.343156	0.0166825
O54752	DRF	Naglu	No	Naglu	--	alpha-N-acetylglucosaminidase	0.00652859	0.0463184	24	20	20.6074	0.144035	0.0069895
E9PWY9	DRF	Phenylalanine--tRNA ligase alpha subunit	No	Farsa	Molecular Function:tRNA binding (GO:0000049),Molecular Function:aminoacyl-tRNA ligase activity (GO:0004812),Molecular Function:ATP binding (GO:0005524),Cellular Component:cytoplasm (GO:0005737),Biological Process:tRNA aminoacylation (GO:0043039)	phenylalanyl-tRNA synthetase alpha chain	0.000792492	0.00918686	24	20	21.4317	0.0913384	0.00426183
Q3V2Q8	DRF	NEDD4-binding protein 2-like 1	No	N4bp2l1	--	--	0.00188078	0.0182094	24	20	15.6974	0.411482	0.0262134
Q9CQ85	DRF	Mitochondrial import inner membrane translocase subunit Tim22	No	Timm22	--	mitochondrial import inner membrane translocase subunit TIM22	0.00526173	0.039727	24	20	18.0255	0.174109	0.00965902
B9EJ29	DRF	Plexin A4	No	Plxna4	Molecular Function:protein binding (GO:0005515),Cellular Component:membrane (GO:0016020),Molecular Function:semaphorin receptor activity (GO:0017154),Biological Process:semaphorin-plexin signaling pathway (GO:0071526)	plexin A	0.0474275	0.202065	24	20	16.7561	0.28123	0.0167838
Q9EQH2	DRF	Endoplasmic reticulum aminopeptidase 1	No	Erap1	Cellular Component:endoplasmic reticulum membrane (GO:0005789),Biological Process:proteolysis (GO:0006508),Biological Process:regulation of blood pressure (GO:0008217),Molecular Function:metallopeptidase activity (GO:0008237),Molecular Function:zinc ion binding (GO:0008270),Biological Process:antigen processing and presentation of endogenous peptide antigen via MHC class I (GO:0019885),Molecular …	adipocyte-derived leucine aminopeptidase	0.00939092	0.0606418	24	20	22.6499	0.0727207	0.00321064
P85094	DRF	Isochorismatase domain-containing protein 2A	No	Isoc2a	Molecular Function:catalytic activity (GO:0003824),Biological Process:metabolic process (GO:0008152)	--	0.0370876	0.168455	24	20	23.2118	0.11883	0.00511938
E9PV21	DRF	Tetratricopeptide repeat protein 39C	No	Ttc39c	--	--	0.00032278	0.00458968	24	20	20.2368	0.132106	0.00652801
P97398	DRF	NIPI-like protein	No	Eif3c	Molecular Function:translation initiation factor activity (GO:0003743),Molecular Function:protein binding (GO:0005515),Cellular Component:eukaryotic translation initiation factor 3 complex (GO:0005852),Biological Process:translational initiation (GO:0006413),Molecular Function:translation initiation factor binding (GO:0031369)	translation initiation factor 3 subunit C	0.000195743	0.00316543	24	20	16.8008	0.151025	0.00898915
E9Q933	DRF	Transmembrane protein 11, mitochondrial	No	Tmem11	Biological Process:mitochondrion organization (GO:0007005),Cellular Component:integral component of mitochondrial inner membrane (GO:0031305)	--	8.05917e-05	0.00171681	24	20	19.9942	0.289327	0.0144705
O88441	DRF	Metaxin-2	No	Mtx2	Cellular Component:mitochondrial outer membrane (GO:0005741),Biological Process:protein targeting to mitochondrion (GO:0006626)	metaxin	0.000115973	0.00220961	24	20	20.6366	0.14379	0.00696772
A0A1S6GWK0	DRF	Uncharacterized protein	No	Stt3a	Molecular Function:oligosaccharyl transferase activity (GO:0004576),Biological Process:protein glycosylation (GO:0006486),Cellular Component:membrane (GO:0016020)	dolichyl-diphosphooligosaccharide---protein glycosyltransferase	7.14434e-05	0.00155639	24	20	23.1246	0.165633	0.00716262
Q3UNC0	DRF	Uncharacterized protein (Fragment)	No	Gmppa	Biological Process:biosynthetic process (GO:0009058),Molecular Function:nucleotidyltransferase activity (GO:0016779)	mannose-1-phosphate guanylyltransferase	8.42506e-05	0.0017751	24	20	19.6741	0.17141	0.0087125
Q71RI9	DRF	Kynurenine--oxoglutarate transaminase 3	No	Kyat3	Biological Process:biosynthetic process (GO:0009058),Molecular Function:pyridoxal phosphate binding (GO:0030170)	--	0.000513852	0.0066364	24	20	25.3781	0.19575	0.00771332
P80315	DRF	T-complex protein 1 subunit delta	No	Cct4	Molecular Function:ATP binding (GO:0005524),Biological Process:protein folding (GO:0006457),Molecular Function:unfolded protein binding (GO:0051082)	T-complex protein 1 subunit delta	0.00263809	0.0232505	24	20	23.3186	0.0547691	0.00234873
Q11011	DRF	Puromycin-sensitive aminopeptidase	No	Npepps	Biological Process:proteolysis (GO:0006508),Molecular Function:metallopeptidase activity (GO:0008237),Molecular Function:zinc ion binding (GO:0008270)	puromycin-sensitive aminopeptidase	0.000169296	0.00290013	24	20	21.245	0.0968446	0.00455846
Q91XE4	DRF	N-acyl-aromatic-L-amino acid amidohydrolase (carboxylate-forming)	No	Acy3	Biological Process:metabolic process (GO:0008152)	N-acyl-aromatic-L-amino acid amidohydrolase	4.30568e-06	0.000186892	24	20	22.7347	0.148493	0.00653155
P09528	DRF	Ferritin heavy chain	No	Fth1	Biological Process:iron ion transport (GO:0006826),Biological Process:cellular iron ion homeostasis (GO:0006879),Molecular Function:ferric iron binding (GO:0008199)	ferritin heavy chain	0.00254492	0.0227324	24	20	20.9797	0.326785	0.0155763
Q3V2N5	DRF	Uncharacterized protein	No	Sntb2	Molecular Function:structural molecule activity (GO:0005198),Molecular Function:protein binding (GO:0005515)	--	0.00230672	0.0211376	24	20	19.9287	0.313618	0.015737
Q8R5I6	DRF	Glutathione S-transferase mu 4	No	Gstm4	Molecular Function:glutathione transferase activity (GO:0004364),Molecular Function:protein binding (GO:0005515),Biological Process:metabolic process (GO:0008152)	glutathione S-transferase	0.0001362	0.00246483	24	20	20.3365	0.120259	0.00591344
P28666	DRF	Murinoglobulin-2	No	Mug2	Molecular Function:endopeptidase inhibitor activity (GO:0004866),Cellular Component:extracellular region (GO:0005576),Cellular Component:extracellular space (GO:0005615)	--	4.74777e-06	0.000196881	24	20	24.0524	0.203193	0.00844795
Q91VC9	DRF	Growth hormone-inducible transmembrane protein	No	Ghitm	--	growth hormone-inducible transmembrane protein	1.42904e-06	8.24693e-05	24	20	19.6593	0.180246	0.00916849
O35943	DRF	Frataxin, mitochondrial	No	Fxn	Molecular Function:ferric iron binding (GO:0008199),Biological Process:iron-sulfur cluster assembly (GO:0016226)	frataxin	0.00616041	0.0445664	24	20	19.6555	0.120702	0.00614088
P62311	DRF	U6 snRNA-associated Sm-like protein LSm3	No	Lsm3	--	U6 snRNA-associated Sm-like protein LSm3	0.0422391	0.184971	24	20	19.5129	0.133252	0.00682894
Q64435	DRF	UDP-glucuronosyltransferase 1-6	No	Ugt1a6	Biological Process:metabolic process (GO:0008152)	glucuronosyltransferase	0.000322448	0.00458968	24	21	26.2095	0.162141	0.00618633
Q9DCQ2	DRF	Putative L-aspartate dehydrogenase	No	Aspdh	Biological Process:NADP catabolic process (GO:0006742),Molecular Function:oxidoreductase activity (GO:0016491),Biological Process:pyridine nucleotide biosynthetic process (GO:0019363),Molecular Function:NADP binding (GO:0050661),Biological Process:oxidation-reduction process (GO:0055114)	aspartate dehydrogenase	0.00904342	0.0593269	24	21	24.6163	0.0634851	0.00257899
A0A0R4J0B6	DRF	ATP-binding cassette sub-family G member 2	No	Abcg2	Molecular Function:ATP binding (GO:0005524),Cellular Component:membrane (GO:0016020),Cellular Component:integral component of membrane (GO:0016021),Molecular Function:ATPase activity (GO:0016887),Biological Process:transmembrane transport (GO:0055085)	ATP-binding cassette, subfamily G (WHITE), member 2	0.0477893	0.203307	24	21	19.7042	0.131227	0.00665983
Q3TCI8	DRF	Glucosamine	No	Gne	--	--	0.000251906	0.0038186	24	21	22.5972	0.115734	0.0051216
Q3TNA0	DRF	MCG1260	No	Cyp4b1	Molecular Function:iron ion binding (GO:0005506),Molecular Function:heme binding (GO:0020037),Biological Process:oxidation-reduction process (GO:0055114)	cytochrome P450 family 4 subfamily B polypeptide 1	0.0391114	0.175103	24	21	20.2113	0.175526	0.00868458
Q9CQN3	DRF	Mitochondrial import receptor subunit TOM6 homolog	No	Tomm6	Cellular Component:mitochondrial outer membrane translocase complex (GO:0005742)	mitochondrial import receptor subunit TOM6	0.0344243	0.160397	24	21	16.5984	0.30335	0.0182759
Q91VZ6	DRF	Stromal membrane-associated protein 1	No	Smap1	Molecular Function:GTPase activator activity (GO:0005096)	stromal membrane-associated protein	0.0140397	0.0812135	24	21	17.5599	0.177659	0.0101173
P62305	DRF	Small nuclear ribonucleoprotein E	Yes	Snrpe	Cellular Component:spliceosomal complex (GO:0005681)	small nuclear ribonucleoprotein E	0.00166121	0.0165347	24	21	18.9807	0.464318	0.0244626
Q80YD1	DRF	ATP-dependent RNA helicase SUPV3L1, mitochondrial	No	Supv3l1	--	ATP-dependent RNA helicase SUPV3L1/SUV3	0.002363	0.0214829	24	21	19.6419	0.145558	0.00741059
D3YY55	DRF	Histone deacetylase complex subunit SAP18	No	Sap18	--	histone deacetylase complex subunit SAP18	6.0192e-05	0.00136806	24	21	18.8606	0.209924	0.0111303
Q6ZWN5	DRF	40S ribosomal protein S9	No	Rps9	Molecular Function:RNA binding (GO:0003723),Cellular Component:intracellular (GO:0005622),Molecular Function:rRNA binding (GO:0019843)	small subunit ribosomal protein S9e	0.00179868	0.0175699	24	21	25.0064	0.156762	0.00626889
A2AKH7	DRF	Leucine-rich repeat-containing protein 57 (Fragment)	No	Lrrc57	Molecular Function:protein binding (GO:0005515)	--	0.000170581	0.00291349	24	21	18.1912	0.175967	0.00967323
A7UQY4	DRF	Uncharacterized protein	No		Molecular Function:nucleic acid binding (GO:0003676)	--	0.000776781	0.00904104	24	21	20.9121	0.280957	0.0134352
Q91V01	DRF	Lysophospholipid acyltransferase 5	No	Lpcat3	--	--	0.0107052	0.0662868	24	21	21.1481	0.125529	0.00593572
Q3V030	DRF	Uncharacterized protein	No	Mtmr2	Biological Process:dephosphorylation (GO:0016311),Molecular Function:phosphatase activity (GO:0016791)	--	0.00935235	0.0604604	24	21	16.1793	0.130199	0.00804727
Q99J39	DRF	Malonyl-CoA decarboxylase, mitochondrial	No	Mlycd	Biological Process:fatty acid biosynthetic process (GO:0006633),Molecular Function:malonyl-CoA decarboxylase activity (GO:0050080)	malonyl-CoA decarboxylase	0.000243166	0.00372359	24	21	22.5273	0.124063	0.0055072
Q6ZWX6	DRF	Eukaryotic translation initiation factor 2 subunit 1	No	Eif2s1	Molecular Function:nucleic acid binding (GO:0003676),Molecular Function:RNA binding (GO:0003723),Molecular Function:translation initiation factor activity (GO:0003743)	translation initiation factor 2 subunit 1	5.61101e-05	0.00131143	24	21	22.0631	0.121549	0.00550917
Q91XL9	DRF	Oxysterol-binding protein-related protein 1	No	Osbpl1a	Molecular Function:protein binding (GO:0005515)	oxysterol-binding protein-related protein 1/2	0.000190795	0.00311624	24	21	19.8126	0.109072	0.00550518
Q3TJX0	DRF	Uncharacterized protein	No	Lcp1	Molecular Function:calcium ion binding (GO:0005509),Molecular Function:protein binding (GO:0005515)	plastin-2	0.00483913	0.0374943	24	21	24.2245	0.0929924	0.00383878
Q99M31	DRF	Heat shock 70 kDa protein 14	No	Hspa14	--	--	0.000643958	0.00784298	24	21	17.9177	0.149152	0.00832428
Q9D967	DRF	Magnesium-dependent phosphatase 1	No	Mdp1	Molecular Function:phosphatase activity (GO:0016791)	--	0.00762861	0.0518117	24	21	18.9744	0.17629	0.00929095
Q3UAP1	DRF	Prolactin regulatory element binding, isoform CRA_c	No	Preb	Molecular Function:protein binding (GO:0005515)	prolactin regulatory element-binding protein	0.0219952	0.114498	24	21	21.4549	0.0581445	0.00271008
Q9QYR9	DRF	Acyl-coenzyme A thioesterase 2, mitochondrial	No	Acot2	--	acyl-coenzyme A thioesterase 1/2/4	0.0424831	0.185658	24	21	23.5847	0.101131	0.00428801
A2A7S7	DRF	Tyrosine--tRNA ligase	No	Yars	Molecular Function:tRNA binding (GO:0000049),Molecular Function:nucleotide binding (GO:0000166),Molecular Function:aminoacyl-tRNA ligase activity (GO:0004812),Molecular Function:tyrosine-tRNA ligase activity (GO:0004831),Molecular Function:ATP binding (GO:0005524),Cellular Component:cytoplasm (GO:0005737),Biological Process:tRNA aminoacylation for protein translation (GO:0006418),Biological Proce…	tyrosyl-tRNA synthetase	2.18222e-05	0.000670104	24	21	21.7571	0.0931784	0.00428266
O35295	DRF	Transcriptional activator protein Pur-beta	No	Purb	Molecular Function:DNA binding (GO:0003677),Biological Process:cell proliferation (GO:0008283),Biological Process:cell differentiation (GO:0030154)	transcriptional activator protein Pur-beta	0.00477634	0.0371447	24	21	19.9942	0.1093	0.00546655
P48036	DRF	Annexin A5	No	Anxa5	Molecular Function:calcium ion binding (GO:0005509),Molecular Function:calcium-dependent phospholipid binding (GO:0005544),Biological Process:negative regulation of coagulation (GO:0050819)	annexin A5	0.018752	0.102032	24	21	24.533	0.0886845	0.00361491
Q9JI11	DRF	Serine/threonine-protein kinase 4	No	Stk4	Molecular Function:protein kinase activity (GO:0004672),Molecular Function:protein serine/threonine kinase activity (GO:0004674),Molecular Function:ATP binding (GO:0005524),Biological Process:protein phosphorylation (GO:0006468),Biological Process:signal transduction (GO:0007165)	serine/threonine kinase 4	0.0111884	0.0685676	24	21	18.2109	0.273087	0.0149958
E9QNL5	DRF	Sulfotransferase	No	Sult1a1	Molecular Function:sulfotransferase activity (GO:0008146)	aryl sulfotransferase	0.0394474	0.175989	24	21	25.1415	0.15281	0.00607799
B1AU25	DRF	Apoptosis-inducing factor 1, mitochondrial	No	Aifm1	Molecular Function:oxidoreductase activity (GO:0016491),Molecular Function:protein dimerization activity (GO:0046983),Biological Process:oxidation-reduction process (GO:0055114)	programmed cell death 8 (apoptosis-inducing factor)	0.0286387	0.140588	24	21	25.1575	0.0776024	0.00308466
A2A930	DRF	PR domain zinc finger protein 16	Yes	Prdm16	Molecular Function:protein binding (GO:0005515),Molecular Function:metal ion binding (GO:0046872)		0.0151133	0.0861246	24	21	20.241	0.649662	0.0320964
P32233	DRF	Developmentally-regulated GTP-binding protein 1	No	Drg1	Molecular Function:GTP binding (GO:0005525)	--	0.000176741	0.00295844	24	21	19.578	0.191152	0.00976361
Q61419	DRF	Cytidine monophosphate-N-acetylneuraminic acid hydroxylase	No	Cmah	Molecular Function:oxidoreductase activity (GO:0016491),Molecular Function:CMP-N-acetylneuraminate monooxygenase activity (GO:0030338),Biological Process:CMP-N-acetylneuraminate metabolic process (GO:0046381),Biological Process:oxidation-reduction process (GO:0055114)	CMP-N-acetylneuraminate monooxygenase	0.00137472	0.0142482	24	21	18.8758	0.180649	0.00957041
Q91V92	DRF	ATP-citrate synthase	No	Acly	Molecular Function:catalytic activity (GO:0003824),Biological Process:metabolic process (GO:0008152),Molecular Function:cofactor binding (GO:0048037)	ATP citrate (pro-S)-lyase	2.54201e-05	0.000733752	24	21	25.5618	0.225428	0.00881894
Q505D9	DRF	Tripartite motif-containing protein 67	No	Trim67	Molecular Function:protein binding (GO:0005515),Cellular Component:intracellular (GO:0005622),Molecular Function:zinc ion binding (GO:0008270),Molecular Function:metal ion binding (GO:0046872)	tripartite motif-containing protein 9/67	0.00369169	0.0305769	24	21	14.707	0.347843	0.0236516
Q5SWR1	DRF	AP complex subunit beta	No	Ap2b1	Molecular Function:protein binding (GO:0005515),Biological Process:intracellular protein transport (GO:0006886),Biological Process:vesicle-mediated transport (GO:0016192),Cellular Component:membrane coat (GO:0030117),Cellular Component:clathrin adaptor complex (GO:0030131)	AP-2 complex subunit beta-1	0.00132397	0.0138716	24	21	21.8398	0.124799	0.00571432
B1ATZ0	DRF	Hepatocyte growth factor-regulated tyrosine kinase substrate	No	Hgs	Biological Process:intracellular protein transport (GO:0006886),Molecular Function:metal ion binding (GO:0046872)	hepatocyte growth factor-regulated tyrosine kinase substrate	0.00119379	0.0129301	24	21	19.3954	0.127127	0.0065545
A0A0G2JDF3	DRF	MAP kinase-activated protein kinase 5 (Fragment)	No	Mapkapk5	Molecular Function:protein kinase activity (GO:0004672),Molecular Function:ATP binding (GO:0005524),Biological Process:protein phosphorylation (GO:0006468)	mitogen-activated protein kinase-activated protein kinase 5	0.0335339	0.157263	24	21	15.16	0.137631	0.00907854
Q8C7H1	DRF	Methylmalonic aciduria type A homolog, mitochondrial	No	Mmaa	Molecular Function:GTPase activity (GO:0003924),Molecular Function:GTP binding (GO:0005525)	LAO/AO transport system kinase	0.0173767	0.0958124	24	21	19.855	0.139907	0.00704642
A0A1L1SSF2	DRF	ADP-dependent glucokinase	No	Adpgk	Biological Process:carbohydrate metabolic process (GO:0005975)	ADP-dependent glucokinase	0.000216548	0.00341565	24	21	19.516	0.13551	0.0069435
Q9R1P3	DRF	Proteasome subunit beta type-2	No	Psmb2	Molecular Function:threonine-type endopeptidase activity (GO:0004298),Cellular Component:proteasome core complex (GO:0005839),Biological Process:proteolysis involved in cellular protein catabolic process (GO:0051603)	20S proteasome subunit beta 4	0.0365697	0.166759	24	21	22.521	0.0569975	0.00253086
D3Z5K6	DRF	Mitochondrial import inner membrane translocase subunit TIM14	No	Dnajc19	--	DnaJ homolog subfamily C member 19	0.0212553	0.112266	24	21	18.5628	0.172159	0.00927442
Q6P5F9	DRF	Exportin-1	No	Xpo1	Biological Process:intracellular protein transport (GO:0006886),Molecular Function:Ran GTPase binding (GO:0008536)	exportin-1	0.0457897	0.196978	24	21	20.8268	0.0620936	0.00298143
P35979	DRF	60S ribosomal protein L12	No	Rpl12	Molecular Function:structural constituent of ribosome (GO:0003735),Cellular Component:ribosome (GO:0005840),Biological Process:translation (GO:0006412)	large subunit ribosomal protein L12e	0.0124177	0.0743648	24	21	24.4422	0.141214	0.00577745
A0A0R4J018	DRF	Thiopurine S-methyltransferase	No	Tpmt	Molecular Function:thiopurine S-methyltransferase activity (GO:0008119),Molecular Function:S-adenosylmethionine-dependent methyltransferase activity (GO:0008757)	thiopurine S-methyltransferase	2.72115e-07	2.86399e-05	24	21	21.8729	0.131707	0.00602148
Q8C297	DRF	Transmembrane protein 14C, isoform CRA_b	No	Tmem14c	Cellular Component:membrane (GO:0016020)	--	0.00845137	0.0560158	24	21	22.1727	0.249854	0.0112686
Q8K1J6	DRF	CCA tRNA nucleotidyltransferase 1, mitochondrial	No	Trnt1	Molecular Function:RNA binding (GO:0003723),Biological Process:RNA processing (GO:0006396),Molecular Function:nucleotidyltransferase activity (GO:0016779)	--	0.0116867	0.0707302	24	21	18.6953	0.190581	0.0101941
G3UX26	DRF	Voltage-dependent anion-selective channel protein 2	No	Vdac2	Cellular Component:mitochondrial outer membrane (GO:0005741),Biological Process:anion transport (GO:0006820),Molecular Function:voltage-gated anion channel activity (GO:0008308),Biological Process:regulation of anion transport (GO:0044070),Biological Process:transmembrane transport (GO:0055085)	voltage-dependent anion channel protein 2	5.12007e-07	4.34679e-05	24	21	23.1562	0.127028	0.00548571
Q5U458	DRF	DnaJ homolog subfamily C member 11	No	Dnajc11	--	DnaJ homolog subfamily C member 11	0.00398996	0.032473	24	21	21.0563	0.199715	0.00948481
Q8BKP5	DRF	Uncharacterized protein	No	Psmd8	Cellular Component:proteasome regulatory particle (GO:0005838),Biological Process:proteolysis (GO:0006508)	26S proteasome regulatory subunit N12	0.00443522	0.0352194	24	21	21.6004	0.114169	0.0052855
Q3U026	DRF	Uncharacterized protein	No	Mogs	Molecular Function:mannosyl-oligosaccharide glucosidase activity (GO:0004573),Biological Process:oligosaccharide metabolic process (GO:0009311)	mannosyl-oligosaccharide glucosidase	0.000221095	0.00347725	24	21	22.993	0.172314	0.00749421
P46737	DRF	Lys-63-specific deubiquitinase BRCC36	No	Brcc3	Molecular Function:protein binding (GO:0005515)	BRCA1/BRCA2-containing complex subunit 3	0.00553983	0.0412803	24	21	22.3068	0.429482	0.0192534
Q99MP8	DRF	BRCA1-associated protein	No	Brap	Molecular Function:protein binding (GO:0005515),Molecular Function:zinc ion binding (GO:0008270)	BRCA1-associated protein	6.9604e-05	0.00152785	24	21	17.2459	0.206925	0.0119986
Q3U8W9	DRF	Uncharacterized protein	No	Hnrnpr	Molecular Function:nucleic acid binding (GO:0003676)	heterogeneous nuclear ribonucleoprotein R	0.040282	0.178608	24	21	21.712	0.12196	0.00561718
Q8R059	DRF	UDP-glucose 4-epimerase	No	Gale	Biological Process:carbohydrate metabolic process (GO:0005975)	UDP-glucose 4-epimerase	0.0303849	0.14662	24	21	20.0388	0.128989	0.00643698
Q9R1S7	DRF	Multidrug resistance-associated protein 6	No	Abcc6	Molecular Function:ATP binding (GO:0005524),Biological Process:transport (GO:0006810),Cellular Component:integral component of membrane (GO:0016021),Molecular Function:ATPase activity (GO:0016887),Biological Process:transmembrane transport (GO:0055085)	ATP-binding cassette, subfamily C (CFTR/MRP), member 6	0.00586985	0.0429489	24	21	21.5394	0.156328	0.00725777
P06801	DRF	NADP-dependent malic enzyme	No	Me1	Molecular Function:malic enzyme activity (GO:0004470),Molecular Function:malate dehydrogenase (decarboxylating) (NAD+) activity (GO:0004471),Biological Process:malate metabolic process (GO:0006108),Molecular Function:NAD binding (GO:0051287),Biological Process:oxidation-reduction process (GO:0055114)	malate dehydrogenase (oxaloacetate-decarboxylating)(NADP+)	0.0213794	0.112489	24	21	25.201	0.212433	0.00842954
P11725	DRF	Ornithine carbamoyltransferase, mitochondrial	No	Otc	Biological Process:cellular amino acid metabolic process (GO:0006520),Molecular Function:amino acid binding (GO:0016597),Molecular Function:carboxyl- or carbamoyltransferase activity (GO:0016743)	ornithine carbamoyltransferase	0.0226858	0.117009	24	21	27.842	0.0675854	0.00242746
Q91WM1	DRF	Spermatid perinuclear RNA-binding protein	No	Strbp	Molecular Function:RNA binding (GO:0003723),Biological Process:spermatogenesis (GO:0007283)	spermatid perinuclear RNA-binding protein	0.000765999	0.00893357	24	21	16.7805	0.165562	0.00986636
A2AMH3	DRF	Choline transporter-like protein 1	No	Slc44a1	--	solute carrier family 44 (choline transporter-like protein), member 1	0.00366883	0.0304312	24	21	17.5981	0.338768	0.0192502
Q3UDQ7	DRF	Uncharacterized protein	No	Afg3l2	Molecular Function:metalloendopeptidase activity (GO:0004222),Molecular Function:ATP binding (GO:0005524),Biological Process:proteolysis (GO:0006508),Molecular Function:zinc ion binding (GO:0008270),Cellular Component:integral component of membrane (GO:0016021)	AFG3 family protein	0.00945455	0.0608485	24	21	21.4349	0.13422	0.00626175
Q5Y4Y6	DRF	Gasdermin-A3	No	Gsdma3	--	gasdermin-A	0.0188345	0.102191	24	21	19.9263	0.309248	0.0155196
F8VPY2	DRF	Transcription initiation factor TFIID subunit 5	No	Taf5	Molecular Function:protein binding (GO:0005515)	transcription initiation factor TFIID subunit 5	0.00948343	0.0609343	24	21	18.8405	0.408242	0.0216683
Q99N42	DRF	Thymidine phosphorylase	No	Tymp	Molecular Function:phosphorylase activity (GO:0004645),Biological Process:pyrimidine nucleobase metabolic process (GO:0006206),Biological Process:pyrimidine nucleoside metabolic process (GO:0006213),Biological Process:metabolic process (GO:0008152)	thymidine phosphorylase	0.0109457	0.0674854	24	21	17.2882	0.196761	0.0113813
Q9CYW4	DRF	Haloacid dehalogenase-like hydrolase domain-containing protein 3	No	Hdhd3	Biological Process:metabolic process (GO:0008152),Molecular Function:hydrolase activity (GO:0016787)	--	3.94897e-06	0.000176251	24	21	21.928	0.121985	0.005563
Q5SNZ0	DRF	Girdin	No	Ccdc88a	Molecular Function:actin binding (GO:0003779),Biological Process:cell migration (GO:0016477),Biological Process:regulation of actin cytoskeleton organization (GO:0032956)	--	0.0321162	0.152222	24	21	17.452	0.184283	0.0105594
Q8JZZ0	DRF	UDP-glucuronosyltransferase 3A2	No	Ugt3a2	Biological Process:metabolic process (GO:0008152)	--	0.00162185	0.0161989	24	21	24.0234	0.144189	0.00600202
Q6ZQ08	DRF	CCR4-NOT transcription complex subunit 1	No	Cnot1	--	CCR4-NOT transcription complex subunit 1	0.010661	0.0661787	24	21	20.2258	0.134522	0.00665099
Q9D8C4	DRF	Interferon-induced 35 kDa protein homolog	No	Ifi35	--	--	0.0367848	0.167608	24	21	19.7554	0.141854	0.00718051
A2RTT4	DRF	MCG4297	No	Ube2n	--	--	0.0227006	0.117009	24	21	23.0632	0.22921	0.00993833
Q9D1A0	DRF	Peroxiredoxin-like 2C	Yes	Prxl2c	--	--	0.0395256	0.176066	24	21	15.8258	0.603814	0.0381537
Q9DCJ9	DRF	N-acetylneuraminate lyase	No	Npl	Biological Process:metabolic process (GO:0008152),Molecular Function:lyase activity (GO:0016829)	N-acetylneuraminate lyase	0.0283637	0.139713	24	21	17.6584	0.231766	0.013125
P59999	DRF	Actin-related protein 2/3 complex subunit 4	No	Arpc4	Cellular Component:Arp2/3 protein complex (GO:0005885),Cellular Component:actin cytoskeleton (GO:0015629),Biological Process:actin filament polymerization (GO:0030041),Biological Process:Arp2/3 complex-mediated actin nucleation (GO:0034314)	actin related protein 2/3 complex, subunit 4	0.000438264	0.00581632	24	21	22.3117	0.206528	0.00925646
A0A2I3BPX3	DRF	Anoctamin	No	Ano6	Biological Process:dendritic cell chemotaxis (GO:0002407),Biological Process:blood coagulation (GO:0007596),Biological Process:positive regulation of bone mineralization (GO:0030501),Biological Process:positive regulation of ion transmembrane transport (GO:0034767),Molecular Function:protein dimerization activity (GO:0046983),Biological Process:calcium activated phospholipid scrambling (GO:006158…	anoctamin-6	0.0326685	0.154207	24	21	15.7307	0.1999	0.0127076
Q9CQL5	DRF	39S ribosomal protein L18, mitochondrial	No	Mrpl18	Molecular Function:structural constituent of ribosome (GO:0003735),Cellular Component:intracellular (GO:0005622),Cellular Component:ribosome (GO:0005840),Biological Process:translation (GO:0006412)	large subunit ribosomal protein L18	4.28078e-05	0.0010749	24	21	18.7061	0.115491	0.006174
Q8CI37	DRF	Phosphoenolpyruvate carboxykinase 1, cytosolic	No	Pck1	Molecular Function:phosphoenolpyruvate carboxykinase activity (GO:0004611),Molecular Function:GTP binding (GO:0005525),Biological Process:gluconeogenesis (GO:0006094)	phosphoenolpyruvate carboxykinase (GTP)	7.33231e-09	2.35163e-06	24	21	25.5413	0.387089	0.0151554
Q6GQS1	DRF	Calcium-binding mitochondrial carrier protein SCaMC-3	No	Slc25a23	Molecular Function:calcium ion binding (GO:0005509),Biological Process:transmembrane transport (GO:0055085)	solute carrier family 25 (mitochondrial phosphate transporter), member 23/24/25/41	0.00136818	0.0142059	24	21	19.4366	0.264458	0.0136062
Q8BGA8	DRF	Acyl-coenzyme A synthetase ACSM5, mitochondrial	No	Acsm5	Molecular Function:catalytic activity (GO:0003824),Biological Process:metabolic process (GO:0008152)	medium-chain acyl-CoA synthetase	0.00243786	0.0219463	24	21	23.4138	0.0848094	0.0036222
A0A140LJ46	DRF	Unconventional myosin-XVI	No	Myo16	Molecular Function:motor activity (GO:0003774),Molecular Function:protein binding (GO:0005515),Molecular Function:ATP binding (GO:0005524),Cellular Component:myosin complex (GO:0016459)	myosin XVI	1.05032e-05	0.000372002	24	21	16.9007	0.308523	0.018255
Q6ZPY3	DRF	MKIAA1087 protein (Fragment)	No	mKIAA1087	Molecular Function:calcium:sodium antiporter activity (GO:0005432),Biological Process:calcium ion transport (GO:0006816),Biological Process:cell communication (GO:0007154),Cellular Component:membrane (GO:0016020),Cellular Component:integral component of membrane (GO:0016021),Biological Process:transmembrane transport (GO:0055085)	solute carrier family 8 (sodium/calcium exchanger)	1.05032e-05	0.000372002	24	21	16.9007	0.308523	0.018255
Q0VEE0	DRF	5 nucleotidase, ecto	No	Nt5e	Biological Process:nucleotide catabolic process (GO:0009166),Molecular Function:hydrolase activity (GO:0016787)	5'-nucleotidase	6.05087e-07	4.65755e-05	24	21	19.9724	0.238347	0.0119338
Q9CWG8	DRF	Protein arginine methyltransferase NDUFAF7, mitochondrial	No	Ndufaf7	--	--	5.09167e-05	0.00122476	24	21	19.1519	0.190725	0.00995855
Q91V61	DRF	Sideroflexin-3	No	Sfxn3	Biological Process:ion transport (GO:0006811),Molecular Function:ion transmembrane transporter activity (GO:0015075),Cellular Component:membrane (GO:0016020),Biological Process:transmembrane transport (GO:0055085)	--	0.000175558	0.00295844	24	21	20.6145	0.1544	0.00748985
A4FUS1	DRF	MCG123443	No	Rps16	Molecular Function:structural constituent of ribosome (GO:0003735),Cellular Component:ribosome (GO:0005840),Biological Process:translation (GO:0006412)	small subunit ribosomal protein S16e	3.537e-06	0.00016078	24	21	24.1212	0.228825	0.00948646
Q3KP75	DRF	Dimethylaniline monooxygenase [N-oxide-forming]	No	Fmo4	Molecular Function:N,N-dimethylaniline monooxygenase activity (GO:0004499),Molecular Function:flavin adenine dinucleotide binding (GO:0050660),Molecular Function:NADP binding (GO:0050661),Biological Process:oxidation-reduction process (GO:0055114)	dimethylaniline monooxygenase (N-oxide forming)	0.0297542	0.144467	24	21	22.6074	0.137962	0.00610251
Q921W2	DRF	Nucleolysin TIAR	No	Tial1	Molecular Function:nucleic acid binding (GO:0003676)	nucleolysin TIA-1/TIAR	2.39193e-06	0.000125533	24	21	19.4328	0.152789	0.00786242
Q3TEE6	DRF	Uncharacterized protein	No	Fermt3	--	kindlin 3	0.00155801	0.0157245	24	21	19.2951	0.391559	0.0202932
O88796	DRF	Ribonuclease P protein subunit p30	No	Rpp30	Molecular Function:ribonuclease activity (GO:0004540),Biological Process:tRNA processing (GO:0008033)	ribonuclease P/MRP protein subunit RPP1	0.0136721	0.0795656	24	21	16.9241	0.319853	0.0188992
Q8BFP9	DRF	[Pyruvate dehydrogenase (acetyl-transferring)] kinase isozyme 1, mitochondrial	No	Pdk1	--	pyruvate dehydrogenase kinase isoform 1	5.46564e-05	0.00128788	24	21	20.1842	0.248714	0.0123222
Q497T6	DRF	COMM domain containing 2	No	Commd2	--		1.23485e-05	0.000420419	24	21	18.1906	0.34845	0.0191555
A2BDW0	DRF	Tyrosine-protein kinase	No	Btk	Molecular Function:protein kinase activity (GO:0004672),Molecular Function:protein binding (GO:0005515),Molecular Function:ATP binding (GO:0005524),Biological Process:protein phosphorylation (GO:0006468),Biological Process:intracellular signal transduction (GO:0035556)	Bruton agammaglobulinemia tyrosine kinase	0.000107574	0.0020899	24	21	17.6646	0.37148	0.0210296
A0A1B0GSV4	DRF	Folate receptor beta (Fragment)	No	Folr2	Molecular Function:folic acid binding (GO:0005542),Molecular Function:folic acid transporter activity (GO:0008517),Biological Process:folic acid transport (GO:0015884)	folate receptor	0.042625	0.185997	24	21	17.2156	0.193594	0.0112453
Q3UZ47	DRF	Uncharacterized protein	No	Tjp3	Molecular Function:protein binding (GO:0005515),Cellular Component:bicellular tight junction (GO:0005923)	tight junction protein 3	0.00761542	0.0517831	24	21	18.6953	0.22467	0.0120175
Q3ULN6	DRF	Uncharacterized protein	No	Sccpdh	Molecular Function:oxidoreductase activity (GO:0016491),Biological Process:oxidation-reduction process (GO:0055114)	--	0.0391577	0.175103	24	21	17.1197	0.230323	0.0134537
Q3UA17	DRF	Uncharacterized protein	No	Mtch2	--	mitochondrial carrier	2.87471e-05	0.000812017	24	21	24.1269	0.157174	0.00651449
Q8BIJ6	DRF	Isoleucine--tRNA ligase, mitochondrial	No	Iars2	Molecular Function:nucleotide binding (GO:0000166),Molecular Function:aminoacyl-tRNA ligase activity (GO:0004812),Molecular Function:isoleucine-tRNA ligase activity (GO:0004822),Molecular Function:ATP binding (GO:0005524),Cellular Component:cytoplasm (GO:0005737),Biological Process:tRNA aminoacylation for protein translation (GO:0006418),Biological Process:isoleucyl-tRNA aminoacylation (GO:000642…	isoleucyl-tRNA synthetase	0.00595494	0.0433517	24	21	22.6065	0.0725777	0.00321048
Q3TV94	DRF	Uncharacterized protein	No	Ssr1	Cellular Component:endoplasmic reticulum membrane (GO:0005789)	translocon-associated protein subunit alpha	0.00712387	0.0492528	24	21	22.8466	0.0796727	0.00348729
Q8K1H7	DRF	T-complex protein 11-like protein 2	No	Tcp11l2	--	--	0.00693263	0.0481613	24	21	15.637	0.292661	0.018716
P70266	DRF	6-phosphofructo-2-kinase/fructose-2,6-bisphosphatase 1	No	Pfkfb1	Molecular Function:catalytic activity (GO:0003824),Molecular Function:6-phosphofructo-2-kinase activity (GO:0003873),Molecular Function:ATP binding (GO:0005524),Biological Process:fructose metabolic process (GO:0006000),Biological Process:fructose 2,6-bisphosphate metabolic process (GO:0006003)	--	0.000475198	0.0062066	24	22	21.2136	0.197532	0.00931159
A0A0R4J0P1	DRF	Acyl-Coenzyme A dehydrogenase family, member 8	No	Acad8	Molecular Function:acyl-CoA dehydrogenase activity (GO:0003995),Biological Process:metabolic process (GO:0008152),Molecular Function:flavin adenine dinucleotide binding (GO:0050660),Biological Process:oxidation-reduction process (GO:0055114)	isobutyryl-CoA dehydrogenase	2.79861e-06	0.00014049	24	22	23.5647	0.111929	0.00474986
Q9D0R2	DRF	Threonine--tRNA ligase, cytoplasmic	No	Tars	Molecular Function:nucleotide binding (GO:0000166),Molecular Function:aminoacyl-tRNA ligase activity (GO:0004812),Molecular Function:threonine-tRNA ligase activity (GO:0004829),Molecular Function:ATP binding (GO:0005524),Cellular Component:cytoplasm (GO:0005737),Biological Process:tRNA aminoacylation for protein translation (GO:0006418),Biological Process:threonyl-tRNA aminoacylation (GO:0006435)…	threonyl-tRNA synthetase	5.37492e-12	1.55147e-08	24	22	23.9155	0.108988	0.00455719
Q6YIY0	DRF	Gag protein	No		Molecular Function:nucleic acid binding (GO:0003676),Molecular Function:structural molecule activity (GO:0005198),Molecular Function:zinc ion binding (GO:0008270),Cellular Component:viral capsid (GO:0019028),Biological Process:virion assembly (GO:0019068)	--	0.0100847	0.0634888	24	22	19.6167	0.294197	0.0149973
Q61206	DRF	Platelet-activating factor acetylhydrolase IB subunit beta	No	Pafah1b2	--	platelet-activating factor acetylhydrolase IB subunit beta/gamma	0.0275814	0.136676	24	22	17.309	0.38869	0.022456
Q922Q1	DRF	Mitochondrial amidoxime reducing component 2	No	2023-03-02	Molecular Function:catalytic activity (GO:0003824),Molecular Function:molybdenum ion binding (GO:0030151),Molecular Function:pyridoxal phosphate binding (GO:0030170)	--	0.01218	0.0732451	24	22	25.2561	0.174322	0.00690219
E9PV12	DRF	Cullin-5	No	Cul5	Biological Process:ubiquitin-dependent protein catabolic process (GO:0006511),Molecular Function:ubiquitin protein ligase binding (GO:0031625)	cullin 5	0.0219736	0.114489	24	22	18.899	0.0951115	0.00503261
F2Z461	DRF	E3 ISG15--protein ligase Herc6	Yes	Herc6	Molecular Function:ubiquitin-protein transferase activity (GO:0004842)		0.00167946	0.0166823	24	22	20.4039	0.845189	0.0414229
Q3TEU8	DRF	Coronin	No	Coro1c	Molecular Function:protein binding (GO:0005515),Cellular Component:actin cytoskeleton (GO:0015629),Biological Process:actin cytoskeleton organization (GO:0030036),Molecular Function:actin filament binding (GO:0051015)	coronin-1B/1C/6	0.0476892	0.203031	24	22	19.7573	0.144868	0.00733239
A0A1B0GR11	DRF	Transaldolase	No	Taldo1	Molecular Function:sedoheptulose-7-phosphate:D-glyceraldehyde-3-phosphate glyceronetransferase activity (GO:0004801),Cellular Component:cytoplasm (GO:0005737),Biological Process:carbohydrate metabolic process (GO:0005975),Biological Process:pentose-phosphate shunt (GO:0006098)	transaldolase	0.000345315	0.00481523	24	22	23.1347	0.071211	0.00307811
O55029	DRF	Coatomer subunit beta	No	Copb2	Molecular Function:structural molecule activity (GO:0005198),Molecular Function:protein binding (GO:0005515),Biological Process:intracellular protein transport (GO:0006886),Biological Process:vesicle-mediated transport (GO:0016192),Cellular Component:membrane coat (GO:0030117)	coatomer subunit beta'	0.0108298	0.0668669	24	22	22.5534	0.0585622	0.0025966
Q9CR23	DRF	Transmembrane protein 9	Yes	Tmem9	Cellular Component:integral component of membrane (GO:0016021)	--	0.0216114	0.113215	24	22	15.227	0.50118	0.032914
G3UYU5	DRF	Ribonuclease P protein subunit p40	No	Rpp40	--	ribonucleases P/MRP protein subunit RPP40	0.0305279	0.146964	24	22	15.2298	0.446391	0.0293104
Q3U3G8	DRF	Serine hydrolase-like protein	No	Serhl	--	--	0.0169551	0.094242	24	22	17.5639	0.118055	0.00672145
P59913	DRF	Protein-L-isoaspartate O-methyltransferase domain-containing protein 1	No	Pcmtd1	Molecular Function:protein-L-isoaspartate (D-aspartate) O-methyltransferase activity (GO:0004719),Biological Process:cellular protein modification process (GO:0006464)	--	0.0135265	0.0788752	24	22	19.5907	0.123245	0.00629099
G3X8U3	DRF	Queuosine salvage protein	No	2210016F16Rik	--	--	0.0352456	0.16213	24	22	20.5461	0.0831917	0.00404903
Q8CC86	DRF	Nicotinate phosphoribosyltransferase	No	Naprt	--	nicotinate phosphoribosyltransferase	0.03139	0.150136	24	22	23.1113	0.0799799	0.00346064
Q8CJG0	DRF	Protein argonaute-2	No	Ago2	Molecular Function:nucleic acid binding (GO:0003676),Molecular Function:protein binding (GO:0005515)	eukaryotic translation initiation factor 2C	0.0408252	0.180324	24	22	19.3325	0.172486	0.00892207
P42125	DRF	Enoyl-CoA delta isomerase 1, mitochondrial	No	Eci1	Molecular Function:catalytic activity (GO:0003824),Biological Process:metabolic process (GO:0008152)	3,2-trans-enoyl-CoA isomerase, mitochondrial	0.022365	0.116004	24	22	25.594	0.0829912	0.0032426
Q8VC81	DRF	Group XIIB phospholipase A2-like protein	No	Pla2g12b	Molecular Function:phospholipase A2 activity (GO:0004623),Molecular Function:calcium ion binding (GO:0005509),Cellular Component:extracellular region (GO:0005576),Biological Process:lipid catabolic process (GO:0016042)	secretory phospholipase A2	0.0320346	0.15208	24	22	19.4887	0.0790393	0.00405565
F6TUL9	DRF	V-set and immunoglobulin domain-containing 4	No	Vsig4	Molecular Function:protein binding (GO:0005515)	V-set and immunoglobulin domain-containing protein 4	0.000566067	0.00705811	24	22	16.858	0.284257	0.0168618
A0A0R4J0N7	DRF	7-alpha-hydroxycholest-4-en-3-one 12-alpha-hydroxylase	No	Cyp8b1	Molecular Function:monooxygenase activity (GO:0004497),Molecular Function:iron ion binding (GO:0005506),Molecular Function:heme binding (GO:0020037),Biological Process:oxidation-reduction process (GO:0055114)	--	0.000252016	0.0038186	24	22	21.5296	0.28343	0.0131647
P17665	DRF	Cytochrome c oxidase subunit 7C, mitochondrial	No	Cox7c	Molecular Function:cytochrome-c oxidase activity (GO:0004129)	cytochrome c oxidase subunit 7c	0.0072579	0.0500595	24	22	22.4102	0.158742	0.00708344
Q9D023	DRF	Mitochondrial pyruvate carrier 2	No	Mpc2	Cellular Component:mitochondrial inner membrane (GO:0005743),Biological Process:mitochondrial pyruvate transport (GO:0006850)	mitochondrial pyruvate carrier 2	0.00544083	0.0407392	24	22	24.2624	0.109528	0.00451432
Q505D7	DRF	Optic atrophy 3 protein homolog	No	Opa3	--	--	3.56471e-05	0.000931178	24	22	19.677	0.129766	0.00659481
P62301	DRF	40S ribosomal protein S13	No	Rps13	Molecular Function:structural constituent of ribosome (GO:0003735),Cellular Component:intracellular (GO:0005622),Cellular Component:ribosome (GO:0005840),Biological Process:translation (GO:0006412)	small subunit ribosomal protein S13e	0.0215024	0.112897	24	22	24.5469	0.10989	0.00447674
P14869	DRF	60S acidic ribosomal protein P0	No	Rplp0	Cellular Component:intracellular (GO:0005622),Biological Process:ribosome biogenesis (GO:0042254)	large subunit ribosomal protein LP0	0.00194754	0.0187074	24	22	24.28	0.0627186	0.00258314
Q3TEL5	DRF	Lipase	No	Lipa	--	lysosomal acid lipase/cholesteryl ester hydrolase	0.019498	0.104806	24	22	21.2747	0.158874	0.00746775
Q9CQ91	DRF	NADH dehydrogenase [ubiquinone] 1 alpha subcomplex subunit 3	No	Ndufa3	Cellular Component:mitochondrial inner membrane (GO:0005743),Cellular Component:mitochondrial respiratory chain complex I (GO:0005747)	NADH dehydrogenase (ubiquinone) 1 alpha subcomplex subunit 3	0.00492731	0.0379778	24	22	20.268	0.138597	0.00683824
Q5NCJ9	DRF	RIKEN cDNA 1110020P15, isoform CRA_b	No	Uqcr10	Cellular Component:mitochondrial inner membrane (GO:0005743),Cellular Component:mitochondrial respiratory chain complex III (GO:0005750)	ubiquinol-cytochrome c reductase subunit 9	0.0021697	0.0201054	24	22	22.1465	0.19674	0.00888355
Q69ZB8	DRF	Zinc finger CCHC domain-containing protein 2	No	Zcchc2	Molecular Function:nucleic acid binding (GO:0003676),Molecular Function:zinc ion binding (GO:0008270)	--	0.00832208	0.0553495	24	22	14.9037	0.220316	0.0147827
O55125	DRF	Protein NipSnap homolog 1	No	Nipsnap1	--	--	0.0311576	0.149393	24	22	25.3656	0.0863183	0.00340296
Q3TFQ8	DRF	Alpha-1,4 glucan phosphorylase	No	Pygb	Biological Process:carbohydrate metabolic process (GO:0005975),Molecular Function:glycogen phosphorylase activity (GO:0008184)	glycogen phosphorylase	0.0133122	0.0778633	24	22	25.0445	0.126325	0.00504404
Q8BH74	DRF	Nuclear pore complex protein Nup107	No	Nup107	Cellular Component:nuclear pore (GO:0005643),Biological Process:transport (GO:0006810)	nuclear pore complex protein Nup107	0.010975	0.0674854	24	22	17.559	0.401383	0.0228591
Q61823	DRF	Programmed cell death protein 4	Yes	Pdcd4	--	programmed cell death protein 4	1.89124e-08	4.36725e-06	24	22	19.5187	0.741252	0.0379766
A0A0R4J0J6	DRF	THO complex subunit 5 homolog	No	Thoc5	--	THO complex subunit 5	0.0162424	0.0911245	24	22	18.0831	0.27311	0.0151031
Q91XU0	DRF	ATPase WRNIP1	No	Wrnip1	Molecular Function:DNA binding (GO:0003677),Molecular Function:ATP binding (GO:0005524),Biological Process:DNA repair (GO:0006281)	putative ATPase	5.22054e-06	0.000210756	24	22	18.2503	0.159825	0.00875738
Q3TH64	DRF	Uncharacterized protein	No	Cyb5b	--	--	0.0103232	0.0645078	24	23	20.7647	0.201494	0.00970366
K0J1C6	DRF	Alpha-1,4-N-acetylhexosaminyltransferase	No	Extl2	Biological Process:glycosaminoglycan biosynthetic process (GO:0006024),Biological Process:heparan sulfate proteoglycan biosynthetic process (GO:0015012),Cellular Component:integral component of membrane (GO:0016021)	alpha-1,4-N-acetylglucosaminyltransferase EXTL2	0.00420856	0.033558	24	23	13.8884	0.335525	0.0241587
B1ASD1	DRF	Zinc finger protein X-linked	Yes	Zfx	Molecular Function:DNA binding (GO:0003677),Cellular Component:nucleus (GO:0005634),Molecular Function:metal ion binding (GO:0046872)	--	0.035182	0.162096	24	23	13.5323	0.477806	0.0353085
Q9DCY0	DRF	Glycine N-acyltransferase-like protein Keg1	No	Keg1	Cellular Component:mitochondrion (GO:0005739),Molecular Function:glycine N-acyltransferase activity (GO:0047961)	--	0.0130078	0.0764415	24	23	22.5434	0.143226	0.00635335
Q3TC46	DRF	Protein PAT1 homolog 1	No	Patl1	--	DNA topoisomerase 2-associated protein PAT1	0.0408238	0.180324	24	23	16.1909	0.128418	0.00793151
Q543K2	DRF	Copper chaperone for superoxide dismutase, isoform CRA_d	No	Ccs	Biological Process:superoxide metabolic process (GO:0006801),Biological Process:metal ion transport (GO:0030001),Molecular Function:metal ion binding (GO:0046872),Biological Process:oxidation-reduction process (GO:0055114)	copper chaperone for superoxide dismutase	0.00804427	0.0539578	24	23	20.281	0.245931	0.0121262
Q9Z1J3	DRF	Cysteine desulfurase, mitochondrial	No	Nfs1	Molecular Function:pyridoxal phosphate binding (GO:0030170),Molecular Function:cysteine desulfurase activity (GO:0031071),Biological Process:[2Fe-2S] cluster assembly (GO:0044571)	cysteine desulfurase	0.0284846	0.13995	24	23	20.4221	0.152781	0.00748113
Q3UCW0	DRF	MCG123182	No	Tsg101	Biological Process:cellular protein modification process (GO:0006464),Biological Process:protein transport (GO:0015031)	ESCRT-I complex subunit TSG101	0.0216855	0.1135	24	23	18.255	0.195851	0.0107286
Q8BFR4	DRF	N-acetylglucosamine-6-sulfatase	No	Gns	Cellular Component:lysosome (GO:0005764),Biological Process:metabolic process (GO:0008152),Molecular Function:N-acetylglucosamine-6-sulfatase activity (GO:0008449),Molecular Function:sulfuric ester hydrolase activity (GO:0008484),Biological Process:glycosaminoglycan metabolic process (GO:0030203)	N-acetylglucosamine-6-sulfatase	0.0494878	0.208993	24	23	19.6179	0.12791	0.00652006
Q5SWU9	DRF	Acetyl-CoA carboxylase 1	No	Acaca	Molecular Function:acetyl-CoA carboxylase activity (GO:0003989),Molecular Function:biotin carboxylase activity (GO:0004075),Molecular Function:ATP binding (GO:0005524),Biological Process:fatty acid biosynthetic process (GO:0006633),Molecular Function:ligase activity (GO:0016874),Molecular Function:metal ion binding (GO:0046872)	--	0.0219673	0.114489	24	23	23.6229	0.118708	0.00502512
G3X9H5	DRF	Huntingtin	No	Htt	Cellular Component:nucleus (GO:0005634),Cellular Component:cytoplasm (GO:0005737)	huntingtin	0.00354425	0.0296966	24	23	19.5707	0.328411	0.0167808
Q9D6K5	DRF	Synaptojanin-2-binding protein	No	Synj2bp	Molecular Function:protein binding (GO:0005515)	synaptojanin-2-binding protein	0.043934	0.190128	24	23	18.8078	0.113502	0.00603484
E9Q509	DRF	Pyruvate kinase	No	Pklr	Molecular Function:magnesium ion binding (GO:0000287),Molecular Function:pyruvate kinase activity (GO:0004743),Biological Process:glycolytic process (GO:0006096),Molecular Function:potassium ion binding (GO:0030955)	pyruvate kinase isozymes R/L	0.0147948	0.0848168	24	23	25.139	0.159972	0.00636349
Q8BMG8	DRF	Mitochondrial folate transporter/carrier	No	Slc25a32	--	solute carrier family 25 (mitochondrial folate transporter), member 32	0.0221793	0.115352	24	23	17.6772	0.250408	0.0141656
P70372	DRF	ELAV-like protein 1	No	Elavl1	Molecular Function:nucleic acid binding (GO:0003676),Molecular Function:RNA binding (GO:0003723)	ELAV-like protein 1	0.029275	0.14274	24	23	21.3795	0.115743	0.00541376
E9Q4Z2	DRF	Acetyl-CoA carboxylase 2	No	Acacb	Molecular Function:acetyl-CoA carboxylase activity (GO:0003989),Molecular Function:biotin carboxylase activity (GO:0004075),Molecular Function:ATP binding (GO:0005524),Biological Process:fatty acid biosynthetic process (GO:0006633),Molecular Function:ligase activity (GO:0016874),Molecular Function:metal ion binding (GO:0046872)	--	0.00139392	0.0143699	24	23	23.0658	0.126619	0.00548947
O88958	DRF	Glucosamine-6-phosphate isomerase 1	No	Gnpda1	Molecular Function:glucosamine-6-phosphate deaminase activity (GO:0004342),Biological Process:carbohydrate metabolic process (GO:0005975),Biological Process:N-acetylglucosamine metabolic process (GO:0006044)	glucosamine-6-phosphate deaminase	0.0266122	0.1329	24	23	19.7886	0.132072	0.00667415
Q14AX6	DRF	Cyclin-dependent kinase 12	No	Cdk12	Molecular Function:protein kinase activity (GO:0004672),Molecular Function:ATP binding (GO:0005524),Biological Process:protein phosphorylation (GO:0006468)	--	0.00208631	0.0195207	24	23	16.1375	0.120924	0.00749338
Q0VG49	DRF	Uncharacterized protein C15orf61 homolog	No		--	--	0.0188978	0.102398	24	23	15.4204	0.201002	0.0130348
E9QK83	DRF	Small subunit processome component 20 homolog	No	Utp20	--	U3 small nucleolar RNA-associated protein 20	8.89984e-05	0.00184816	24	23	17.3787	0.161395	0.0092869
Q91ZM2	DRF	SH2B adapter protein 1	No	Sh2b1	Molecular Function:signal transducer activity (GO:0004871),Biological Process:signal transduction (GO:0007165),Biological Process:intracellular signal transduction (GO:0035556),Molecular Function:signaling adaptor activity (GO:0035591)	SH2B adaptor protein 1/3	0.0480403	0.204074	24	23	16.9874	0.372541	0.0219304
O88531	DRF	Palmitoyl-protein thioesterase 1	No	Ppt1	Biological Process:protein depalmitoylation (GO:0002084),Molecular Function:palmitoyl-(protein) hydrolase activity (GO:0008474),Molecular Function:palmitoyl hydrolase activity (GO:0098599)	palmitoyl-protein thioesterase	0.0336119	0.157501	24	23	18.9971	0.128698	0.00677459
P22366	DRF	Myeloid differentiation primary response protein MyD88	No	Myd88	Molecular Function:protein binding (GO:0005515),Biological Process:signal transduction (GO:0007165)	myeloid differentiation primary response protein MyD88	0.0443509	0.191645	24	0	16.7234	0.236914	0.0141667
A2AQR0	DRF	Glycerol-3-phosphate dehydrogenase	No	Gpd2	Molecular Function:glycerol-3-phosphate dehydrogenase activity (GO:0004368),Molecular Function:calcium ion binding (GO:0005509),Biological Process:glycerol-3-phosphate metabolic process (GO:0006072),Cellular Component:glycerol-3-phosphate dehydrogenase complex (GO:0009331),Molecular Function:oxidoreductase activity (GO:0016491),Biological Process:oxidation-reduction process (GO:0055114)	glycerol-3-phosphate dehydrogenase	1.81064e-06	9.86118e-05	24	0	22.5449	0.147944	0.0065622
P43883	DRF	Perilipin-2	Yes	Plin2	--	perilipin-2	1.63505e-10	1.57319e-07	24	0	20.6144	0.615474	0.0298565
A0A0R4J2B6	DRF	Retinoblastoma-binding protein 5	No	Rbbp5	Molecular Function:protein binding (GO:0005515)	COMPASS component SWD1	0.00121338	0.0130599	24	0	16.9808	0.273871	0.0161282
Q00612	DRF	Glucose-6-phosphate 1-dehydrogenase X	No	G6pdx	Molecular Function:glucose-6-phosphate dehydrogenase activity (GO:0004345),Biological Process:glucose metabolic process (GO:0006006),Molecular Function:NADP binding (GO:0050661),Biological Process:oxidation-reduction process (GO:0055114)	--	0.0250788	0.126777	24	0	19.7382	0.160335	0.00812306
E9QPX1	DRF	Collagen alpha-1(XVIII) chain	No	Col18a1	Molecular Function:structural molecule activity (GO:0005198),Molecular Function:protein binding (GO:0005515),Biological Process:cell adhesion (GO:0007155),Cellular Component:extracellular matrix (GO:0031012)	collagen, type XVIII, alpha	0.000117391	0.00222927	24	0	19.93	0.108123	0.00542514
A0A087WPL5	DRF	ATP-dependent RNA helicase A	No	Dhx9	Molecular Function:nucleic acid binding (GO:0003676),Molecular Function:helicase activity (GO:0004386),Molecular Function:ATP binding (GO:0005524)	ATP-dependent RNA helicase A	0.00628933	0.0451596	24	0	22.4377	0.0933956	0.00416244
O35350	DRF	Calpain-1 catalytic subunit	No	Capn1	Molecular Function:calcium-dependent cysteine-type endopeptidase activity (GO:0004198),Molecular Function:calcium ion binding (GO:0005509),Cellular Component:intracellular (GO:0005622),Biological Process:proteolysis (GO:0006508)	calpain-1	0.00130545	0.0137274	24	0	19.9017	0.119424	0.00600071
Q5F1Z8	DRF	GM2 ganglioside activator protein	No	Gm2a	Biological Process:ganglioside catabolic process (GO:0006689),Molecular Function:enzyme activator activity (GO:0008047)	ganglioside GM2 activator	5.06503e-05	0.00122345	24	0	20.9405	0.18337	0.00875669
P55772	DRF	Ectonucleoside triphosphate diphosphohydrolase 1	Yes	Entpd1	Molecular Function:hydrolase activity (GO:0016787)	apyrase	0.029994	0.145186	24	0	16.5054	0.5266	0.0319047
P23780	DRF	Beta-galactosidase	No	Glb1	Biological Process:carbohydrate metabolic process (GO:0005975)	beta-galactosidase	0.0281518	0.139144	24	0	20.1322	0.126876	0.00630215
A0A1S6GWH3	NRF	Uncharacterized protein	No	Birc6	Molecular Function:ubiquitin-protein transferase activity (GO:0004842),Biological Process:apoptotic process (GO:0006915),Biological Process:regulation of cytokinesis (GO:0032465)	baculoviral IAP repeat-containing protein 6 (apollon)	0.00197045	0.0262107	24	0	19.6228	0.127004	0.00647229
B2RWS3	NRF	Receptor transporter protein 3	No	Rtp3	--	--	0.00647381	0.0661474	24	0	14.4406	0.179387	0.0124224
P11499	NRF	Heat shock protein HSP 90-beta	No	Hsp90ab1	Molecular Function:ATP binding (GO:0005524),Biological Process:protein folding (GO:0006457),Biological Process:response to stress (GO:0006950),Molecular Function:unfolded protein binding (GO:0051082)	molecular chaperone HtpG	0.0381445	0.252605	24	0	27.3648	0.0792333	0.00289544
Q8VCT4	NRF	Carboxylesterase 1D	No	Ces1d	--	carboxylesterase 1	0.0152151	0.125841	24	0	26.7043	0.116526	0.00436355
A2AF81	NRF	Activator of 90 kDa heat shock protein ATPase homolog 2 (Fragment)	No	Ahsa2	Molecular Function:ATPase activator activity (GO:0001671),Molecular Function:chaperone binding (GO:0051087)	--	9.89555e-06	0.000373379	24	0	17.5616	0.229815	0.0130862
B9EJ80	NRF	PDZ domain-containing protein 8	No	Pdzd8	Molecular Function:protein binding (GO:0005515),Biological Process:intracellular signal transduction (GO:0035556)	--	0.00102349	0.016056	24	0	16.3257	0.23817	0.0145887
Q6PB66	NRF	Leucine-rich PPR motif-containing protein, mitochondrial	No	Lrpprc	--	leucine-rich PPR motif-containing protein, mitochondrial	2.37146e-05	0.000764828	24	0	24.1957	0.11898	0.00491739
Q61699	NRF	Heat shock protein 105 kDa	No	Hsph1	--	heat shock protein 110kDa	1.93766e-06	9.5608e-05	24	0	22.4836	0.182273	0.00810694
Q9CQ79	NRF	Thioredoxin domain-containing protein 9	No	Txndc9	Biological Process:cell redox homeostasis (GO:0045454)	--	9.33729e-08	7.92709e-06	24	0	17.9167	0.414977	0.0231615
D3YXP6	NRF	Phosphomevalonate kinase	No	Pmvk	Molecular Function:phosphomevalonate kinase activity (GO:0004631),Cellular Component:cytoplasm (GO:0005737),Biological Process:cholesterol biosynthetic process (GO:0006695)	phosphomevalonate kinase	4.34577e-08	4.32554e-06	24	0	19.0243	0.36811	0.0193495
P70266	NRF	6-phosphofructo-2-kinase/fructose-2,6-bisphosphatase 1	No	Pfkfb1	Molecular Function:catalytic activity (GO:0003824),Molecular Function:6-phosphofructo-2-kinase activity (GO:0003873),Molecular Function:ATP binding (GO:0005524),Biological Process:fructose metabolic process (GO:0006000),Biological Process:fructose 2,6-bisphosphate metabolic process (GO:0006003)	--	4.93226e-06	0.000212492	24	0	21.1742	0.202991	0.00958673
Q8QZY1	NRF	Eukaryotic translation initiation factor 3 subunit L	No	Eif3l	Molecular Function:translation initiation factor activity (GO:0003743),Cellular Component:cytoplasm (GO:0005737),Cellular Component:eukaryotic translation initiation factor 3 complex (GO:0005852)	translation initiation factor 3 subunit L	0.000686894	0.0116288	24	0	21.7264	0.0794308	0.00365596
Q8BM55	NRF	Transmembrane protein 214	No	Tmem214	--	--	0.0449605	0.285541	24	0	21.2425	0.141383	0.0066557
P01027	NRF	Complement C3	No	C3	Molecular Function:endopeptidase inhibitor activity (GO:0004866),Molecular Function:protein binding (GO:0005515),Cellular Component:extracellular region (GO:0005576),Cellular Component:extracellular space (GO:0005615),Biological Process:inflammatory response (GO:0006954),Biological Process:complement activation (GO:0006956)	complement component 3	0.000484836	0.0085334	24	0	25.5362	0.166208	0.00650874
Q3KP75	NRF	Dimethylaniline monooxygenase [N-oxide-forming]	No	Fmo4	Molecular Function:N,N-dimethylaniline monooxygenase activity (GO:0004499),Molecular Function:flavin adenine dinucleotide binding (GO:0050660),Molecular Function:NADP binding (GO:0050661),Biological Process:oxidation-reduction process (GO:0055114)	dimethylaniline monooxygenase (N-oxide forming)	4.53472e-05	0.00123486	24	0	22.6158	0.200808	0.00887912
Q3UT40	NRF	Uncharacterized protein	No	Mospd1	--	--	9.11195e-07	5.10711e-05	24	0	13.8022	0.449033	0.0325335
P11930	NRF	Nucleoside diphosphate-linked moiety X motif 19	No	Nudt19	Molecular Function:hydrolase activity (GO:0016787)	nucleoside diphosphate-linked moiety X motif 19, mitochondrial	0.0281355	0.203797	24	0	20.9441	0.072169	0.00344579
Q9Z0E0	NRF	Neurochondrin	No	Ncdn	--	--	2.43433e-05	0.000778662	24	0	15.6724	0.216258	0.0137986
A0A0R4J0D1	NRF	Store-operated calcium entry-associated regulatory factor	No	Saraf	Cellular Component:integral component of endoplasmic reticulum membrane (GO:0030176),Biological Process:regulation of store-operated calcium entry (GO:2001256)	--	0.0274739	0.200769	24	0	17.794	0.171413	0.00963318
Q542M5	NRF	Galectin	No	Lgals8	Molecular Function:carbohydrate binding (GO:0030246)	galectin-8	2.44133e-05	0.000778662	24	0	18.7866	0.235216	0.0125205
E9Q414	NRF	Apolipoprotein B-100	No	Apob	Molecular Function:lipid transporter activity (GO:0005319),Biological Process:lipid transport (GO:0006869)	apolipoprotein B	7.9913e-06	0.000316957	24	0	23.1515	0.168468	0.00727676
P61028	NRF	Ras-related protein Rab-8B	No	Rab8b	Molecular Function:GTP binding (GO:0005525),Biological Process:small GTPase mediated signal transduction (GO:0007264)	Ras-related protein Rab-8B	1.6809e-05	0.00057406	24	0	18.6882	0.205099	0.0109748
D3YXZ5	NRF	RNA-binding protein 47	No	Rbm47	Molecular Function:nucleic acid binding (GO:0003676)	--	0.00739251	0.0722114	24	0	19.556	0.136032	0.00695598
E0CZ22	NRF	Maestro heat-like repeat family member 1	No	Mroh1	--	--	0.00469968	0.0519496	24	0	19.667	0.255178	0.0129749
Q9QUG9	NRF	RAS guanyl-releasing protein 2	Yes	Rasgrp2	Molecular Function:guanyl-nucleotide exchange factor activity (GO:0005085),Molecular Function:calcium ion binding (GO:0005509),Biological Process:small GTPase mediated signal transduction (GO:0007264),Biological Process:intracellular signal transduction (GO:0035556)	RAS guanyl-releasing protein 2	0.0457792	0.290102	24	0	18.229	0.680016	0.037304
D3YZ90	NRF	Sorting nexin-29	No	Snx29	--	sorting nexin-29	0.0136078	0.116727	24	0	13.4616	0.44833	0.0333043
Q8BYU6	NRF	Torsin-1A-interacting protein 2	No	Tor1aip2	--	--	0.000536021	0.00934878	24	0	19.5123	0.173176	0.00887522
Q91WU0	NRF	Carboxylesterase 1F	No	Ces1f	--	carboxylesterase 1	0.0332369	0.230068	24	0	25.7282	0.103546	0.00402462
A0A0R4J2B6	NRF	Retinoblastoma-binding protein 5	No	Rbbp5	Molecular Function:protein binding (GO:0005515)	COMPASS component SWD1	0.000598939	0.0103523	24	0	17.0102	0.269486	0.0158426
A0A1G5SL39	NRF	Peroxisome assembly protein 12	No	OTTMUSCASG00059419	Cellular Component:integral component of peroxisomal membrane (GO:0005779),Biological Process:protein targeting to peroxisome (GO:0006625),Molecular Function:protein C-terminus binding (GO:0008022),Molecular Function:zinc ion binding (GO:0008270)	peroxin-12	1.60367e-05	0.00055771	24	0	16.8353	0.395171	0.0234728
Q8R123	NRF	FAD synthase	No	Flad1	Molecular Function:catalytic activity (GO:0003824),Biological Process:metabolic process (GO:0008152)	FAD synthetase	0.00664026	0.067253	24	0	20.9141	0.195843	0.00936416
Q6PDI5	NRF	Proteasome adapter and scaffold protein ECM29	No	Ecpas	Molecular Function:protein complex scaffold (GO:0032947),Biological Process:proteasome assembly (GO:0043248)	proteasome component ECM29	0.000711857	0.0119117	24	0	21.0859	0.1276	0.00605143
Q9D071	NRF	MMS19 nucleotide excision repair protein homolog	No	Mms19	--	DNA repair/transcription protein MET18/MMS19	0.00224023	0.0289326	24	0	19.4082	0.209424	0.0107905
P24369	NRF	Peptidyl-prolyl cis-trans isomerase B	No	Ppib	Biological Process:protein peptidyl-prolyl isomerization (GO:0000413),Molecular Function:peptidyl-prolyl cis-trans isomerase activity (GO:0003755),Biological Process:protein folding (GO:0006457)	peptidyl-prolyl cis-trans isomerase B (cyclophilin B)	0.00694762	0.0697445	24	0	24.8376	0.0658331	0.00265055
A0A0G2JE32	NRF	Ubiquitin-conjugating enzyme E2 D3 (Fragment)	No	Ube2d3	--	ubiquitin-conjugating enzyme E2 D	0.00578908	0.0607643	24	0	20.6043	0.141848	0.0068844
Q3UBT6	NRF	Casein kinase 1, delta, isoform CRA_c	No	Csnk1d	Molecular Function:protein kinase activity (GO:0004672),Molecular Function:ATP binding (GO:0005524),Biological Process:protein phosphorylation (GO:0006468)	casein kinase 1, delta	0.0051253	0.0552021	24	0	18.1415	0.180644	0.00995753
Q8BU30	NRF	Isoleucine--tRNA ligase, cytoplasmic	No	Iars	Molecular Function:nucleotide binding (GO:0000166),Molecular Function:aminoacyl-tRNA ligase activity (GO:0004812),Molecular Function:isoleucine-tRNA ligase activity (GO:0004822),Molecular Function:ATP binding (GO:0005524),Cellular Component:cytoplasm (GO:0005737),Biological Process:tRNA aminoacylation for protein translation (GO:0006418),Biological Process:isoleucyl-tRNA aminoacylation (GO:000642…	isoleucyl-tRNA synthetase	0.000109383	0.00252586	24	0	22.5062	0.115844	0.00514718
O54825	NRF	Bystin	No	Bysl	--	essential nuclear protein 1	0.01239	0.108705	24	0	17.2765	0.348164	0.0201525
Q9DD20	NRF	Methyltransferase-like protein 7B	No	Mettl7b	Biological Process:metabolic process (GO:0008152),Molecular Function:methyltransferase activity (GO:0008168)	--	0.000231479	0.00462398	24	0	25.2296	0.159312	0.00631446
A0A3B2W7V8	NRF	Tight junction protein ZO-2	No	Tjp2	Molecular Function:protein binding (GO:0005515),Cellular Component:bicellular tight junction (GO:0005923)	tight junction protein 2	0.00307993	0.0374325	24	0	20.988	0.12496	0.00595387
O88451	NRF	Retinol dehydrogenase 7	No	Rdh7	--	retinol dehydrogenase 16	0.000152682	0.0032658	24	0	25.4778	0.233364	0.00915952
P42669	NRF	Transcriptional activator protein Pur-alpha	No	Pura	Molecular Function:RNA binding (GO:0003723),Biological Process:cell differentiation (GO:0030154),Biological Process:regulation of cell proliferation (GO:0042127)	transcriptional activator protein Pur-alpha	0.0365268	0.245732	24	0	20.4466	0.15406	0.00753476
Q3TXJ4	NRF	Uncharacterized protein	No	Sar1a	Molecular Function:GTP binding (GO:0005525),Cellular Component:intracellular (GO:0005622),Biological Process:intracellular protein transport (GO:0006886)	GTP-binding protein SAR1	0.0341404	0.234634	24	0	22.9307	0.224453	0.00978833
B9EIC7	NRF	MCG3853	No	Phyhip	Molecular Function:protein binding (GO:0005515)	--	0.0294428	0.210789	24	0	18.4008	0.349381	0.0189873
P55104	NRF	Inhibin beta C chain	No	Inhbc	Molecular Function:hormone activity (GO:0005179),Cellular Component:extracellular region (GO:0005576),Molecular Function:growth factor activity (GO:0008083)	inhibin, beta	6.82447e-05	0.00171294	24	0	15.1597	0.313817	0.0207008
B9EJX8	NRF	Peptidyl-prolyl cis-trans isomerase	No	Ppil1	Biological Process:protein peptidyl-prolyl isomerization (GO:0000413),Molecular Function:peptidyl-prolyl cis-trans isomerase activity (GO:0003755),Biological Process:protein folding (GO:0006457)	peptidyl-prolyl cis-trans isomerase-like 1	0.00238593	0.030541	24	0	19.1237	0.26865	0.014048
Q793L1	NRF	Cgi112	No	Emc9	--	--	0.00478363	0.0526017	24	0	20.9945	0.33185	0.0158065
I7DM66	NRF	PexRAP	No	Dhrs7b	--	dehydrogenase/reductase SDR family member 7B	0.00799348	0.0769106	24	0	19.8444	0.164042	0.00826643
Q5U458	NRF	DnaJ homolog subfamily C member 11	No	Dnajc11	--	DnaJ homolog subfamily C member 11	0.0219284	0.168331	24	0	21.0252	0.118515	0.00563679
O54909	NRF	Cis-retinol androgen dehydrogenase 1	No	Rdh16	--	retinol dehydrogenase 16	1.83478e-05	0.000619426	24	0	24.9451	0.120702	0.00483873
Q9QXD1	NRF	Peroxisomal acyl-coenzyme A oxidase 2	No	Acox2	Molecular Function:acyl-CoA dehydrogenase activity (GO:0003995),Molecular Function:acyl-CoA oxidase activity (GO:0003997),Cellular Component:peroxisome (GO:0005777),Biological Process:fatty acid beta-oxidation (GO:0006635),Biological Process:oxidation-reduction process (GO:0055114)	3alpha,7alpha,12alpha-trihydroxy-5beta-cholestanoyl-CoA 24-hydroxylase	0.004247	0.0479962	24	1	23.8696	0.171023	0.00716488
A2A930	NRF	PR domain zinc finger protein 16	Yes	Prdm16	Molecular Function:protein binding (GO:0005515),Molecular Function:metal ion binding (GO:0046872)		1.25101e-06	6.56552e-05	24	1	20.4111	0.501141	0.0245524
E0CXN0	NRF	Hepatocyte growth factor-like protein	No	Mst1	Molecular Function:serine-type endopeptidase activity (GO:0004252),Biological Process:proteolysis (GO:0006508)	--	0.0219155	0.168331	24	1	16.8754	0.169853	0.0100651
O55029	NRF	Coatomer subunit beta	No	Copb2	Molecular Function:structural molecule activity (GO:0005198),Molecular Function:protein binding (GO:0005515),Biological Process:intracellular protein transport (GO:0006886),Biological Process:vesicle-mediated transport (GO:0016192),Cellular Component:membrane coat (GO:0030117)	coatomer subunit beta'	3.7503e-05	0.0010613	24	1	22.5025	0.119441	0.00530788
E9PV12	NRF	Cullin-5	No	Cul5	Biological Process:ubiquitin-dependent protein catabolic process (GO:0006511),Molecular Function:ubiquitin protein ligase binding (GO:0031625)	cullin 5	3.62386e-05	0.00103057	24	1	18.8958	0.105104	0.0055623
P97772	NRF	Metabotropic glutamate receptor 1	No	Grm1	Molecular Function:G-protein coupled receptor activity (GO:0004930),Biological Process:G-protein coupled receptor signaling pathway (GO:0007186),Cellular Component:integral component of membrane (GO:0016021)	metabotropic glutamate receptor 1	0.0165157	0.13415	24	1	13.0348	0.184732	0.0141722
E9QNW6	NRF	Platelet-activating factor acetylhydrolase	No	Pafah2	Molecular Function:1-alkyl-2-acetylglycerophosphocholine esterase activity (GO:0003847),Biological Process:lipid catabolic process (GO:0016042)	platelet-activating factor acetylhydrolase	0.0102264	0.0948918	24	1	20.7363	0.202096	0.00974599
A4QPD1	NRF	Zinc finger E-box binding homeobox 1	No	Zeb1	Molecular Function:metal ion binding (GO:0046872)	zinc finger homeobox protein 1/2	0.00413587	0.0474679	24	1	13.8306	0.35239	0.025479
A2AKK5	NRF	Acyl-coenzyme A amino acid N-acyltransferase 1	No	Acnat1	--	--	0.0288089	0.207893	24	1	21.3328	0.309979	0.0145306
Q0PD24	NRF	RAB30, member RAS oncogene family, isoform CRA_a	Yes	Rab30	Molecular Function:GTP binding (GO:0005525),Biological Process:small GTPase mediated signal transduction (GO:0007264)	Ras-related protein Rab-30	0.000787922	0.0129307	24	1	16.8289	0.720181	0.0427944
P80317	NRF	T-complex protein 1 subunit zeta	No	Cct6a	Molecular Function:ATP binding (GO:0005524)	T-complex protein 1 subunit zeta	0.000124697	0.00281201	24	1	22.7338	0.0653013	0.00287244
P15535	NRF	Beta-1,4-galactosyltransferase 1	No	B4galt1	Biological Process:carbohydrate metabolic process (GO:0005975)	--	0.0145819	0.121895	24	1	16.6621	0.252027	0.0151258
B1AUE5	NRF	Peroxisome biogenesis factor 10	No	Pex10	Molecular Function:protein binding (GO:0005515),Cellular Component:integral component of peroxisomal membrane (GO:0005779),Biological Process:peroxisome organization (GO:0007031),Molecular Function:zinc ion binding (GO:0008270),Biological Process:protein import into peroxisome matrix (GO:0016558)	peroxin-10	0.0290053	0.208787	24	1	16.2415	0.258643	0.0159248
Q8R3C0	NRF	Mini-chromosome maintenance complex-binding protein	No	Mcmbp	--	--	0.013907	0.11859	24	1	17.0778	0.183305	0.0107335
Q3U7I0	NRF	Uncharacterized protein (Fragment)	No	B4galt5	Biological Process:carbohydrate metabolic process (GO:0005975)	beta-1,4-galactosyltransferase 5	0.000763281	0.0126986	24	1	16.6021	0.199976	0.0120452
Q9D2R0	NRF	Acetoacetyl-CoA synthetase	No	Aacs	Molecular Function:catalytic activity (GO:0003824),Biological Process:metabolic process (GO:0008152)	acetoacetyl-CoA synthetase	5.81273e-05	0.00150479	24	1	22.0185	0.251403	0.0114178
O88384	NRF	Vesicle transport through interaction with t-SNAREs homolog 1B	No	Vti1b	Molecular Function:protein binding (GO:0005515),Biological Process:intracellular protein transport (GO:0006886),Cellular Component:membrane (GO:0016020)	vesicle transport through interaction with t-SNAREs 1	0.00273622	0.0338974	24	1	18.7624	0.108737	0.00579546
Q3U4T8	NRF	DNA replication licensing factor MCM7	No	Mcm7	Molecular Function:DNA binding (GO:0003677),Molecular Function:DNA helicase activity (GO:0003678),Molecular Function:ATP binding (GO:0005524),Cellular Component:nucleus (GO:0005634),Biological Process:DNA replication (GO:0006260),Biological Process:DNA replication initiation (GO:0006270),Cellular Component:MCM complex (GO:0042555)	DNA replication licensing factor MCM7	0.00739107	0.0722114	24	1	16.7985	0.148039	0.00881265
Q2XU92	NRF	Long-chain-fatty-acid--CoA ligase ACSBG2	No	Acsbg2	Molecular Function:catalytic activity (GO:0003824),Biological Process:metabolic process (GO:0008152)	long-chain-fatty-acid--CoA ligase ACSBG	0.00584625	0.061253	24	1	18.9014	0.315391	0.0166861
Q8BKP5	NRF	Uncharacterized protein	No	Psmd8	Cellular Component:proteasome regulatory particle (GO:0005838),Biological Process:proteolysis (GO:0006508)	26S proteasome regulatory subunit N12	1.67415e-05	0.00057406	24	1	21.5752	0.116634	0.00540593
E9Q6C2	NRF	Complement component 1, s subcomponent 1	No	C1s1	Molecular Function:serine-type endopeptidase activity (GO:0004252),Molecular Function:calcium ion binding (GO:0005509),Biological Process:proteolysis (GO:0006508)	complement component 1, s subcomponent	0.00124183	0.0182884	24	1	18.7203	0.206453	0.0110283
G3X9D6	NRF	Apolipoprotein N	Yes	Apon	--	--	0.0342389	0.235031	24	1	18.661	0.580499	0.0311075
Q921H8	NRF	3-ketoacyl-CoA thiolase A, peroxisomal	No	Acaa1a	Biological Process:metabolic process (GO:0008152)	acetyl-CoA acyltransferase 1	0.0001307	0.00292454	24	1	25.5497	0.116753	0.00456966
E9PX30	NRF	Mitogen-activated protein kinase kinase kinase kinase	No	Map4k5	Molecular Function:protein kinase activity (GO:0004672),Molecular Function:ATP binding (GO:0005524),Biological Process:protein phosphorylation (GO:0006468)	mitogen-activated protein kinase kinase kinase kinase 5	0.0162637	0.133178	24	1	16.316	0.0936381	0.00573904
Q8VCG4	NRF	Complement component C8 gamma chain	No	C8g	Molecular Function:small molecule binding (GO:0036094)	complement component 8 subunit gamma	7.8207e-05	0.00191232	24	1	19.1359	0.139128	0.00727053
D3YWX2	NRF	YLP motif-containing protein 1	No	Ylpm1	Cellular Component:nucleus (GO:0005634)	YLP motif-containing protein 1	0.00727325	0.0718858	24	1	19.6687	0.418182	0.0212613
Q8JZN7	NRF	Mitochondrial Rho GTPase 2	No	Rhot2	Molecular Function:GTPase activity (GO:0003924),Molecular Function:calcium ion binding (GO:0005509),Molecular Function:GTP binding (GO:0005525),Biological Process:small GTPase mediated signal transduction (GO:0007264),Cellular Component:integral component of mitochondrial outer membrane (GO:0031307),Biological Process:mitochondrion transport along microtubule (GO:0047497)	mitochondrial Rho GTPase 2	0.0143244	0.120779	24	1	19.8837	0.0998338	0.00502089
P17809	NRF	Solute carrier family 2, facilitated glucose transporter member 1	No	Slc2a1	Molecular Function:glucose transmembrane transporter activity (GO:0005355),Biological Process:glucose transport (GO:0015758),Cellular Component:membrane (GO:0016020),Cellular Component:integral component of membrane (GO:0016021),Molecular Function:transmembrane transporter activity (GO:0022857),Molecular Function:substrate-specific transmembrane transporter activity (GO:0022891),Biological Proces…	MFS transporter, SP family, solute carrier family 2 (facilitated glucose transporter), member 1	0.0364525	0.245555	24	1	14.4669	0.418298	0.0289141
P09470	NRF	Angiotensin-converting enzyme	No	Ace	Biological Process:proteolysis (GO:0006508),Molecular Function:metallopeptidase activity (GO:0008237),Molecular Function:peptidyl-dipeptidase activity (GO:0008241),Cellular Component:membrane (GO:0016020)	peptidyl-dipeptidase A	0.0150699	0.124998	24	1	14.3808	0.210243	0.0146197
P70694	NRF	Estradiol 17 beta-dehydrogenase 5	No	Akr1c6	Molecular Function:oxidoreductase activity (GO:0016491),Biological Process:oxidation-reduction process (GO:0055114)	--	2.63884e-05	0.000823461	24	1	27.9295	0.110853	0.00396904
P61222	NRF	ATP-binding cassette sub-family E member 1	No	Abce1	Molecular Function:ATP binding (GO:0005524),Molecular Function:ATPase activity (GO:0016887)	ATP-binding cassette, sub-family E, member 1	0.0228082	0.173673	24	1	21.1182	0.0473859	0.00224384
Q8BMA6	NRF	Signal recognition particle subunit SRP68	No	Srp68	Molecular Function:signal recognition particle binding (GO:0005047),Biological Process:SRP-dependent cotranslational protein targeting to membrane (GO:0006614),Molecular Function:7S RNA binding (GO:0008312),Molecular Function:endoplasmic reticulum signal peptide binding (GO:0030942)	signal recognition particle subunit SRP68	0.00439785	0.0493945	24	1	20.8227	0.0615866	0.00295766
A2AGL5	NRF	Apoptosis, caspase activation inhibitor, isoform CRA_c	No	Aven	--	--	0.00340817	0.0407358	24	1	16.5766	0.302092	0.018224
Q91WG4	NRF	Elongator complex protein 2	No	Elp2	Molecular Function:protein binding (GO:0005515)	elongator complex protein 2	0.00205684	0.0269255	24	1	17.8756	0.129264	0.00723133
A0A1W2P6P1	NRF	Small glutamine-rich tetratricopeptide repeat-containing protein alpha (Fragment)	No	Sgta	Molecular Function:protein binding (GO:0005515)	small glutamine-rich tetratricopeptide repeat-containing protein alpha	0.000115687	0.00263976	24	1	19.5475	0.129898	0.00664528
P07901	NRF	Heat shock protein HSP 90-alpha	No	Hsp90aa1	Molecular Function:ATP binding (GO:0005524),Biological Process:protein folding (GO:0006457),Biological Process:response to stress (GO:0006950),Molecular Function:unfolded protein binding (GO:0051082)	molecular chaperone HtpG	0.000128584	0.00288839	24	1	24.9937	0.0924462	0.00369878
A0A077K846	NRF	Mannosyltransferase IV(V)	No	Alg11	--	alpha-1,2-mannosyltransferase	0.000139622	0.00310014	24	1	16.6062	0.181574	0.0109341
Q8BFY9	NRF	Transportin-1	No	Tnpo1	Biological Process:intracellular protein transport (GO:0006886),Molecular Function:Ran GTPase binding (GO:0008536)	transportin-1	0.00570348	0.0600842	24	1	20.1907	0.0782653	0.0038763
Q7TQC7	NRF	G patch domain-containing protein 2	No	Gpatch2	Molecular Function:nucleic acid binding (GO:0003676)	G patch domain-containing protein 2	0.0105791	0.0965971	24	1	18.09	0.216594	0.0119732
Q9CQW1	NRF	Synaptobrevin homolog YKT6	No	Ykt6	Cellular Component:integral component of membrane (GO:0016021),Biological Process:vesicle-mediated transport (GO:0016192)	synaptobrevin homolog YKT6	2.62957e-07	1.76517e-05	24	1	19.0198	0.207929	0.0109322
Q544G5	NRF	Dystroglycan 1	No	Dag1	Biological Process:cytoskeletal anchoring at plasma membrane (GO:0007016),Cellular Component:dystrophin-associated glycoprotein complex (GO:0016010),Cellular Component:membrane (GO:0016020)	dystroglycan 1	0.00388682	0.0450574	24	1	18.8135	0.0692933	0.00368317
E9QNL5	NRF	Sulfotransferase	No	Sult1a1	Molecular Function:sulfotransferase activity (GO:0008146)	aryl sulfotransferase	0.0399421	0.262312	24	1	25.0946	0.122643	0.00488721
A2A697	NRF	Solute carrier family 25 member 39	No	Slc25a39	--	solute carrier family 25, member 39/40	1.61822e-05	0.000559401	24	1	14.0281	0.317707	0.0226479
B2RTN5	NRF	Glucocorticoid receptor DNA binding factor 1	No	Arhgap35	Molecular Function:GTP binding (GO:0005525),Biological Process:signal transduction (GO:0007165),Biological Process:small GTPase mediated signal transduction (GO:0007264)	glucocorticoid receptor DNA-binding factor 1	0.00142576	0.0205695	24	1	16.9263	0.123364	0.00728828
Q9D8P4	NRF	39S ribosomal protein L17, mitochondrial	No	Mrpl17	Molecular Function:structural constituent of ribosome (GO:0003735),Cellular Component:intracellular (GO:0005622),Cellular Component:ribosome (GO:0005840),Biological Process:translation (GO:0006412)	large subunit ribosomal protein L17	0.0420524	0.273109	24	1	19.107	0.205181	0.0107385
Q8BS35	NRF	Alkylglycerol monooxygenase	No	Agmo	Molecular Function:iron ion binding (GO:0005506),Biological Process:fatty acid biosynthetic process (GO:0006633),Molecular Function:oxidoreductase activity (GO:0016491),Biological Process:oxidation-reduction process (GO:0055114)	alkylglycerol monooxygenase	0.00183311	0.0250179	24	1	19.1874	0.244862	0.0127616
B2RV71	NRF	RIKEN cDNA 1110007C09, isoform CRA_a	No	Card19	Biological Process:regulation of apoptotic process (GO:0042981)	--	0.0425857	0.275305	24	1	15.6282	0.262352	0.016787
Q8K3M1	NRF	Cis-retinol/3alpha hydroxysterol short-chain dehydrogenase-like protein	No	Rdh16f2	--	--	3.81096e-05	0.0010732	24	1	22.1843	0.155405	0.00700519
A0A0R4J061	NRF	Cytochrome P450 26A1	Yes	Cyp26a1	Molecular Function:monooxygenase activity (GO:0004497),Molecular Function:iron ion binding (GO:0005506),Molecular Function:heme binding (GO:0020037),Biological Process:oxidation-reduction process (GO:0055114)	cytochrome P450 family 26 subfamily A	4.67761e-06	0.000203036	24	1	17.6061	0.600481	0.0341064
Q7TMC8	NRF	L-fucose kinase	No	Fuk	Molecular Function:ATP binding (GO:0005524),Cellular Component:cytoplasm (GO:0005737),Biological Process:metabolic process (GO:0008152),Molecular Function:kinase activity (GO:0016301)	fucokinase	0.0477137	0.297463	24	1	18.4579	0.117145	0.00634662
Q3UZQ3	NRF	Elongation factor 1-alpha	Yes	Eef1a1	Molecular Function:GTPase activity (GO:0003924),Molecular Function:GTP binding (GO:0005525)	elongation factor 1-alpha	4.0238e-08	4.1481e-06	24	1	16.3979	1.29135	0.0787508
Q9JKF6	NRF	Nectin-1	No	Nectin1	Molecular Function:protein binding (GO:0005515),Cellular Component:adherens junction (GO:0005912),Biological Process:cell adhesion (GO:0007155),Cellular Component:integral component of membrane (GO:0016021),Molecular Function:protein homodimerization activity (GO:0042803),Cellular Component:synapse (GO:0045202),Biological Process:viral entry into host cell (GO:0046718),Molecular Function:protein …	poliovirus receptor-related protein 1	1.03959e-10	2.3083e-08	24	1	16.0463	0.280002	0.0174496
P50285	NRF	Dimethylaniline monooxygenase [N-oxide-forming] 1	No	Fmo1	Molecular Function:N,N-dimethylaniline monooxygenase activity (GO:0004499),Molecular Function:flavin adenine dinucleotide binding (GO:0050660),Molecular Function:NADP binding (GO:0050661),Biological Process:oxidation-reduction process (GO:0055114)	dimethylaniline monooxygenase (N-oxide forming)	0.0363643	0.245508	24	1	24.9443	0.123531	0.00495227
Q00519	NRF	Xanthine dehydrogenase/oxidase	No	Xdh	Molecular Function:catalytic activity (GO:0003824),Molecular Function:electron carrier activity (GO:0009055),Molecular Function:oxidoreductase activity (GO:0016491),Molecular Function:metal ion binding (GO:0046872),Molecular Function:flavin adenine dinucleotide binding (GO:0050660),Molecular Function:iron-sulfur cluster binding (GO:0051536),Biological Process:oxidation-reduction process (GO:00551…	--	6.63896e-07	3.99237e-05	24	1	23.1159	0.0866674	0.00374926
P55258	NRF	Ras-related protein Rab-8A	No	Rab8a	Molecular Function:GTP binding (GO:0005525),Biological Process:small GTPase mediated signal transduction (GO:0007264)	Ras-related protein Rab-8A	0.000780355	0.0128714	24	1	19.2718	0.136419	0.00707871
A0A1W2P7U1	NRF	Ubiquitin-conjugating enzyme E2 R1	No	Cdc34	--	ubiquitin-conjugating enzyme E2 R	3.94913e-05	0.00110671	24	1	16.1303	0.29236	0.0181249
A0A0R4J0U7	NRF	COMM domain-containing protein 5	No	Commd5	--		0.00190918	0.0256745	24	1	16.3151	0.141014	0.00864312
P22366	NRF	Myeloid differentiation primary response protein MyD88	No	Myd88	Molecular Function:protein binding (GO:0005515),Biological Process:signal transduction (GO:0007165)	myeloid differentiation primary response protein MyD88	0.00311864	0.0376651	24	1	16.7236	0.233872	0.0139846
Q922Q1	NRF	Mitochondrial amidoxime reducing component 2	No	2023-03-02	Molecular Function:catalytic activity (GO:0003824),Molecular Function:molybdenum ion binding (GO:0030151),Molecular Function:pyridoxal phosphate binding (GO:0030170)	--	0.0363043	0.245415	24	1	25.1555	0.156671	0.00622813
A4FUS1	NRF	MCG123443	No	Rps16	Molecular Function:structural constituent of ribosome (GO:0003735),Cellular Component:ribosome (GO:0005840),Biological Process:translation (GO:0006412)	small subunit ribosomal protein S16e	0.000929506	0.014826	24	1	24.1071	0.187898	0.0077943
Q3UEJ8	NRF	Pipecolic acid oxidase	No	Pipox	Molecular Function:oxidoreductase activity (GO:0016491),Biological Process:oxidation-reduction process (GO:0055114)	--	6.77968e-11	1.7017e-08	24	1	24.533	0.16605	0.00676843
E9Q4Z2	NRF	Acetyl-CoA carboxylase 2	No	Acacb	Molecular Function:acetyl-CoA carboxylase activity (GO:0003989),Molecular Function:biotin carboxylase activity (GO:0004075),Molecular Function:ATP binding (GO:0005524),Biological Process:fatty acid biosynthetic process (GO:0006633),Molecular Function:ligase activity (GO:0016874),Molecular Function:metal ion binding (GO:0046872)	--	9.35676e-05	0.0022229	24	1	22.9654	0.146844	0.00639414
P46471	NRF	26S proteasome regulatory subunit 7	No	Psmc2	Molecular Function:ATP binding (GO:0005524)	26S proteasome regulatory subunit T1	4.6656e-06	0.000203036	24	1	23.4447	0.0936619	0.00399502
Q9CQA1	NRF	Trafficking protein particle complex subunit 5	No	Trappc5	Cellular Component:TRAPP complex (GO:0030008),Biological Process:Golgi vesicle transport (GO:0048193)	trafficking protein particle complex subunit 5	0.00472747	0.0520833	24	1	17.2849	0.328637	0.0190129
Q8BWA8	NRF	Rho guanine nucleotide exchange factor 19	No	Arhgef19	Molecular Function:Rho guanyl-nucleotide exchange factor activity (GO:0005089),Molecular Function:protein binding (GO:0005515),Biological Process:regulation of Rho protein signal transduction (GO:0035023)	Rho guanine nucleotide exchange factor 19	0.0157773	0.130111	24	1	21.1112	0.217967	0.0103247
Q3U0T9	NRF	RAB35, member RAS oncogene family	No	Rab35	Molecular Function:GTP binding (GO:0005525),Biological Process:small GTPase mediated signal transduction (GO:0007264)	Ras-related protein Rab-35	7.37476e-06	0.000299275	24	1	22.4428	0.232719	0.0103694
A0A140LJ46	NRF	Unconventional myosin-XVI	No	Myo16	Molecular Function:motor activity (GO:0003774),Molecular Function:protein binding (GO:0005515),Molecular Function:ATP binding (GO:0005524),Cellular Component:myosin complex (GO:0016459)	myosin XVI	0.0002036	0.00412415	24	1	16.8476	0.223723	0.0132792
Q6ZPY3	NRF	MKIAA1087 protein (Fragment)	No	mKIAA1087	Molecular Function:calcium:sodium antiporter activity (GO:0005432),Biological Process:calcium ion transport (GO:0006816),Biological Process:cell communication (GO:0007154),Cellular Component:membrane (GO:0016020),Cellular Component:integral component of membrane (GO:0016021),Biological Process:transmembrane transport (GO:0055085)	solute carrier family 8 (sodium/calcium exchanger)	0.0002036	0.00412415	24	1	16.8476	0.223723	0.0132792
Q920L1	NRF	Acyl-CoA (8-3)-desaturase	No	Fads1	Biological Process:lipid metabolic process (GO:0006629)	acyl-CoA (8-3)-desaturase (Delta-5 desaturase)	1.09725e-06	5.82148e-05	24	1	21.4137	0.1663	0.00776606
Q9CR09	NRF	Ubiquitin-fold modifier-conjugating enzyme 1	No	Ufc1	--	ufm1-conjugating enzyme 1	9.41986e-06	0.000360138	24	1	20.8618	0.191875	0.00919744
Q5SNZ0	NRF	Girdin	No	Ccdc88a	Molecular Function:actin binding (GO:0003779),Biological Process:cell migration (GO:0016477),Biological Process:regulation of actin cytoskeleton organization (GO:0032956)	--	0.0010667	0.0163789	24	1	17.3625	0.228238	0.0131455
Q8BVZ1	NRF	Perilipin-5	No	Plin5	--	perilipin-5	1.08006e-08	1.3856e-06	24	1	16.9679	0.41453	0.0244302
Q8CHQ0	NRF	F-box only protein 4	No	Fbxo4	Molecular Function:protein binding (GO:0005515)	F-box protein 4	0.000153037	0.0032658	24	1	17.0318	0.206929	0.0121496
Q8K154	NRF	UDP-glucuronosyltransferase	No	Ugt2b34	Biological Process:metabolic process (GO:0008152)	glucuronosyltransferase	4.58979e-05	0.00124398	24	1	24.7386	0.210054	0.00849097
A0A1L1STE4	NRF	Interleukin enhancer-binding factor 3	No	Ilf3	Molecular Function:double-stranded RNA binding (GO:0003725)	interleukin enhancer-binding factor 3	0.0211868	0.164397	24	1	20.6001	0.0902697	0.004382
Q9JM13	NRF	Rab5 GDP/GTP exchange factor	No	Rabgef1	Molecular Function:DNA binding (GO:0003677),Molecular Function:zinc ion binding (GO:0008270)	Rab5 GDP/GTP exchange factor	0.0105354	0.0964207	24	1	16.9031	0.222393	0.0131569
Q91V92	NRF	ATP-citrate synthase	No	Acly	Molecular Function:catalytic activity (GO:0003824),Biological Process:metabolic process (GO:0008152),Molecular Function:cofactor binding (GO:0048037)	ATP citrate (pro-S)-lyase	0.00626329	0.0647993	24	1	25.4997	0.174689	0.00685063
Q9R0A0	NRF	Peroxisomal membrane protein PEX14	No	Pex14	Molecular Function:protein binding (GO:0005515),Cellular Component:peroxisomal membrane (GO:0005778)	peroxin-14	7.01055e-05	0.00174448	24	1	20.4121	0.128792	0.00630958
A2AMH3	NRF	Choline transporter-like protein 1	No	Slc44a1	--	solute carrier family 44 (choline transporter-like protein), member 1	0.000469018	0.00830565	24	1	17.7705	0.228302	0.0128472
Q99KK9	NRF	Probable histidine--tRNA ligase, mitochondrial	No	Hars2	Cellular Component:cytoplasm (GO:0005737)	histidyl-tRNA synthetase	0.0185045	0.147754	24	1	19.9984	0.105696	0.00528525
Q91V16	NRF	Electron transfer flavoprotein regulatory factor 1	No	Etfrf1	--	--	0.00193864	0.0259069	24	1	18.7836	0.208843	0.0111184
O70303	NRF	Cell death activator CIDE-B	No	Cideb	Cellular Component:intracellular (GO:0005622),Biological Process:apoptotic process (GO:0006915)	--	4.8841e-05	0.00130537	24	1	18.4623	0.255856	0.0138583
P42932	NRF	T-complex protein 1 subunit theta	No	Cct8	Molecular Function:ATP binding (GO:0005524)	T-complex protein 1 subunit theta	2.56921e-07	1.75912e-05	24	1	24.2493	0.137871	0.00568556
Q505D7	NRF	Optic atrophy 3 protein homolog	No	Opa3	--	--	4.75317e-07	3.01539e-05	24	1	19.6161	0.158901	0.00810053
E9Q9M1	NRF	Cytosolic purine 5-nucleotidase	No	Nt5c2	--	5'-nucleotidase	0.00421245	0.047836	24	1	18.5508	0.19775	0.0106599
B2RSR7	NRF	Glycerol-3-phosphate dehydrogenase [NAD(+)]	No	Gpd1l	Molecular Function:glycerol-3-phosphate dehydrogenase [NAD+] activity (GO:0004367),Biological Process:carbohydrate metabolic process (GO:0005975),Biological Process:glycerol-3-phosphate metabolic process (GO:0006072),Cellular Component:glycerol-3-phosphate dehydrogenase complex (GO:0009331),Biological Process:glycerol-3-phosphate catabolic process (GO:0046168),Molecular Function:NAD binding (GO:0…	glycerol-3-phosphate dehydrogenase (NAD+)	0.00160542	0.0228278	24	1	21.7093	0.135919	0.00626086
Q7TRQ1	NRF	Olfactory receptor 645	No	Olfr645	Molecular Function:G-protein coupled receptor activity (GO:0004930),Molecular Function:olfactory receptor activity (GO:0004984),Biological Process:G-protein coupled receptor signaling pathway (GO:0007186),Cellular Component:integral component of membrane (GO:0016021)	olfactory receptor	0.014262	0.120548	24	1	19.0439	0.150617	0.00790891
Q8K297	NRF	Procollagen galactosyltransferase 1	No	Colgalt1	--	collagen beta-1,O-galactosyltransferase	0.0349454	0.238463	24	1	19.0677	0.242243	0.0127043
Q3TCI2	NRF	Uncharacterized protein	No	Amfr	Molecular Function:protein binding (GO:0005515),Molecular Function:zinc ion binding (GO:0008270)	autocrine motility factor receptor	7.00824e-05	0.00174448	24	1	20.2593	0.271001	0.0133766
Q8JZU6	NRF	PX domain-containing protein 1	Yes	Pxdc1	Molecular Function:phosphatidylinositol binding (GO:0035091)	--	0.0263052	0.193684	24	1	14.0837	0.738771	0.0524556
Q5NCJ9	NRF	RIKEN cDNA 1110020P15, isoform CRA_b	No	Uqcr10	Cellular Component:mitochondrial inner membrane (GO:0005743),Cellular Component:mitochondrial respiratory chain complex III (GO:0005750)	ubiquinol-cytochrome c reductase subunit 9	3.02762e-05	0.00090095	24	1	22.0893	0.216273	0.00979085
G3X8P6	NRF	Thioredoxin reductase 3	No	Txnrd3	Molecular Function:electron carrier activity (GO:0009055),Molecular Function:protein disulfide oxidoreductase activity (GO:0015035),Molecular Function:oxidoreductase activity (GO:0016491),Biological Process:cell redox homeostasis (GO:0045454),Biological Process:oxidation-reduction process (GO:0055114)	thioredoxin reductase (NADPH)	0.00100924	0.015919	24	1	15.933	0.167815	0.0105326
Q3UA17	NRF	Uncharacterized protein	No	Mtch2	--	mitochondrial carrier	0.0264066	0.193951	24	1	24.056	0.147843	0.00614576
Q9JM62	NRF	Receptor expression-enhancing protein 6	No	Reep6	--	receptor expression-enhancing protein 5/6	0.0011342	0.017096	24	1	23.8982	0.250332	0.0104749
D3YTS1	NRF	Signal peptidase complex catalytic subunit SEC11	No	Sec11a	Biological Process:signal peptide processing (GO:0006465),Molecular Function:peptidase activity (GO:0008233),Cellular Component:membrane (GO:0016020)	signal peptidase I	0.0146169	0.121942	24	2	20.0462	0.0839466	0.00418766
Q8VCS3	NRF	Glycosaminoglycan xylosylkinase	No	Fam20b	--	glycosaminoglycan xylosylkinase	0.00703797	0.0701731	24	2	14.9014	0.171941	0.0115386
O35345	NRF	Importin subunit alpha-7	No	Kpna6	Molecular Function:protein binding (GO:0005515),Cellular Component:nucleus (GO:0005634),Cellular Component:cytoplasm (GO:0005737),Biological Process:protein import into nucleus (GO:0006606),Molecular Function:protein transporter activity (GO:0008565)	--	0.00119022	0.0176644	24	2	19.5441	0.174934	0.00895075
F8WIU9	NRF	Small integral membrane protein 7	Yes	Smim7	--	--	8.40972e-07	4.85493e-05	24	2	12.899	1.09347	0.0847719
Q6DID3	NRF	Protein SCAF8	No	Scaf8	Molecular Function:nucleic acid binding (GO:0003676)	RNA-binding protein 16	9.64876e-07	5.35599e-05	24	2	16.7468	0.423477	0.025287
Q02257	NRF	Junction plakoglobin	No	Jup	Biological Process:desmosome assembly (GO:0002159),Molecular Function:signal transducer activity (GO:0004871),Molecular Function:structural molecule activity (GO:0005198),Molecular Function:protein binding (GO:0005515),Cellular Component:cell-cell adherens junction (GO:0005913),Biological Process:cell adhesion (GO:0007155),Cellular Component:catenin complex (GO:0016342),Biological Process:adheren…	junction plakoglobin	0.00118796	0.0176644	24	2	21.4518	0.210207	0.00979906
B2RXS4	NRF	Plexin-B2	No	Plxnb2	Molecular Function:protein binding (GO:0005515),Cellular Component:membrane (GO:0016020),Molecular Function:semaphorin receptor activity (GO:0017154),Biological Process:semaphorin-plexin signaling pathway (GO:0071526)	plexin B	0.0106641	0.0971042	24	2	20.1745	0.0364355	0.00180602
Q8C7H1	NRF	Methylmalonic aciduria type A homolog, mitochondrial	No	Mmaa	Molecular Function:GTPase activity (GO:0003924),Molecular Function:GTP binding (GO:0005525)	LAO/AO transport system kinase	0.017366	0.139918	24	2	19.788	0.203075	0.0102625
Q3UIH7	NRF	Uncharacterized protein	No	Rabggta	Molecular Function:Rab geranylgeranyltransferase activity (GO:0004663),Cellular Component:Rab-protein geranylgeranyltransferase complex (GO:0005968),Molecular Function:zinc ion binding (GO:0008270),Molecular Function:protein prenyltransferase activity (GO:0008318),Biological Process:protein prenylation (GO:0018342),Biological Process:protein geranylgeranylation (GO:0018344)	geranylgeranyl transferase type-2 subunit alpha	0.0105081	0.0964207	24	2	20.8121	0.185512	0.00891364
A0A0R4J0K9	NRF	AP-5 complex subunit mu-1	No	Ap5m1	--	AP-5 complex subunit mu-1	0.0090243	0.0852656	24	2	14.5819	0.16906	0.0115938
A4PBT3	NRF	RNF125 protein	Yes	Rnf125	Molecular Function:protein binding (GO:0005515),Molecular Function:zinc ion binding (GO:0008270)	E3 ubiquitin-protein ligase RNF125	1.14393e-07	9.19581e-06	24	2	14.5819	1.03116	0.0707151
I6L966	NRF	Pentaxin	No	Crp	--	C-reactive protein	0.0447083	0.284566	24	2	15.76	0.352988	0.0223978
B2RQE8	NRF	Rho GTPase-activating protein 42	No	Arhgap42	Molecular Function:protein binding (GO:0005515),Biological Process:signal transduction (GO:0007165)	Rho GTPase-activating protein 42	0.035237	0.240169	24	2	16.9628	0.0826592	0.00487296
Q3TFQ8	NRF	Alpha-1,4 glucan phosphorylase	No	Pygb	Biological Process:carbohydrate metabolic process (GO:0005975),Molecular Function:glycogen phosphorylase activity (GO:0008184)	glycogen phosphorylase	0.0101893	0.0947228	24	2	25.1022	0.144123	0.00574147
Q5SW88	NRF	RAB1A, member RAS oncogene family	No	Rab1a	Molecular Function:GTP binding (GO:0005525),Biological Process:small GTPase mediated signal transduction (GO:0007264)	Ras-related protein Rab-1A	1.29925e-08	1.56262e-06	24	2	23.4303	0.2756	0.0117626
Q8CHR6	NRF	Dihydropyrimidine dehydrogenase [NADP(+)]	No	Dpyd	Cellular Component:cytoplasm (GO:0005737),Molecular Function:oxidoreductase activity (GO:0016491),Biological Process:oxidation-reduction process (GO:0055114)	dihydropyrimidine dehydrogenase (NADP+)	0.00429407	0.0484173	24	2	24.3873	0.159844	0.0065544
P60334	NRF	Cysteine dioxygenase type 1	No	Cdo1	Molecular Function:iron ion binding (GO:0005506),Biological Process:oxidation-reduction process (GO:0055114)	cysteine dioxygenase	9.96344e-08	8.33608e-06	24	2	21.4124	0.223619	0.0104434
Q8BGG9	NRF	Acyl-coenzyme A amino acid N-acyltransferase 2	No	Acnat2	--	--	0.000848312	0.0137698	24	2	18.1659	0.405581	0.0223265
E9PXW9	NRF	Transcription factor GATA-4	No	Gata4	Molecular Function:DNA binding (GO:0003677),Cellular Component:nucleus (GO:0005634),Molecular Function:zinc ion binding (GO:0008270),Molecular Function:sequence-specific DNA binding (GO:0043565)	GATA-binding protein 4	1.45331e-05	0.000517897	24	2	15.6091	0.142056	0.0091008
Q8VC88	NRF	Grancalcin	No	Gca	Molecular Function:calcium ion binding (GO:0005509)	--	3.39621e-05	0.000985241	24	2	16.2857	0.39511	0.0242612
B2RQW1	NRF	Tumor necrosis factor, alpha-induced protein 2	No	Tnfaip2	Cellular Component:exocyst (GO:0000145),Biological Process:exocytosis (GO:0006887)	tumor necrosis factor alpha-induced protein 2	0.00280526	0.0344569	24	2	13.6903	0.201682	0.0147318
E9QLL2	NRF	Dynamin-3	No	Dnm3	Molecular Function:GTPase activity (GO:0003924),Molecular Function:GTP binding (GO:0005525)	dynamin GTPase	0.000708852	0.0118959	24	2	19.2709	0.155551	0.0080718
Q91WT9	NRF	Cystathionine beta-synthase	No	Cbs	--	cystathionine beta-synthase	0.0262464	0.193684	24	2	24.6605	0.0562143	0.00227953
A0A338P6F2	NRF	Oxysterol-binding protein	No	Osbpl11	--	oxysterol-binding protein-related protein 9/10/11	0.00102051	0.0160529	24	2	17.7646	0.233832	0.0131628
Q8BH74	NRF	Nuclear pore complex protein Nup107	No	Nup107	Cellular Component:nuclear pore (GO:0005643),Biological Process:transport (GO:0006810)	nuclear pore complex protein Nup107	0.00512421	0.0552021	24	2	17.7466	0.275398	0.0155183
Q571A1	NRF	MKIAA0765 splice variant 1 (Fragment)	No	Cpne1	Molecular Function:protein binding (GO:0005515)	--	0.000506073	0.00888012	24	2	19.661	0.136589	0.0069472
A0A0B4J1E4	NRF	G-protein-coupled receptor 39	No	Gpr39	Molecular Function:G-protein coupled receptor activity (GO:0004930),Biological Process:G-protein coupled receptor signaling pathway (GO:0007186),Cellular Component:integral component of membrane (GO:0016021)	G protein-coupled receptor 39	0.0104758	0.0963011	24	2	14.9284	0.346169	0.0231887
Q8BWR2	NRF	PITH domain-containing protein 1	No	Pithd1	--	--	0.0364031	0.245508	24	2	18.6939	0.173372	0.00927427
O88811	NRF	Signal transducing adapter molecule 2	No	Stam2	Molecular Function:protein binding (GO:0005515),Biological Process:intracellular protein transport (GO:0006886)	signal transducing adaptor molecule	0.010539	0.0964207	24	2	16.9348	0.158681	0.00937013
Q05DE7	NRF	Smarca1 protein (Fragment)	No	Smarca1	Molecular Function:nucleic acid binding (GO:0003676),Molecular Function:DNA binding (GO:0003677),Molecular Function:ATP binding (GO:0005524),Cellular Component:nucleus (GO:0005634),Biological Process:chromatin remodeling (GO:0006338),Cellular Component:NURF complex (GO:0016589),Molecular Function:ATPase activity (GO:0016887),Molecular Function:nucleosome binding (GO:0031491),Biological Process:AT…	SWI/SNF-related matrix-associated actin-dependent regulator of chromatin subfamily A member 1	5.30301e-06	0.000225105	24	2	14.6555	0.276544	0.0188697
O70572	NRF	Sphingomyelin phosphodiesterase 2	No	Smpd2	--	sphingomyelin phosphodiesterase 2	0.000287165	0.00541767	24	2	18.5844	0.145858	0.0078484
J3QPR1	NRF	Ataxin-1	No	Atxn1	Molecular Function:RNA binding (GO:0003723),Molecular Function:protein binding (GO:0005515)	--	0.000176867	0.00365495	24	2	16.037	0.12985	0.00809687
Q3THS6	NRF	S-adenosylmethionine synthase isoform type-2	No	Mat2a	Molecular Function:methionine adenosyltransferase activity (GO:0004478),Molecular Function:ATP binding (GO:0005524),Biological Process:S-adenosylmethionine biosynthetic process (GO:0006556)	S-adenosylmethionine synthetase	4.51373e-07	2.89531e-05	24	2	25.9048	0.189329	0.00730867
A2AKD7	NRF	Alpha-1-syntrophin	No	Snta1	Molecular Function:structural molecule activity (GO:0005198),Molecular Function:protein binding (GO:0005515)	--	0.0228335	0.173673	24	2	19.4729	0.210621	0.0108161
E0CY18	NRF	AN1-type zinc finger protein 2B (Fragment)	No	Zfand2b	Molecular Function:zinc ion binding (GO:0008270)	--	0.0117071	0.103977	24	2	16.7615	0.0968076	0.00577558
O35344	NRF	Importin subunit alpha-4	No	Kpna3	Molecular Function:protein binding (GO:0005515),Cellular Component:nucleus (GO:0005634),Cellular Component:cytoplasm (GO:0005737),Biological Process:protein import into nucleus (GO:0006606),Molecular Function:protein transporter activity (GO:0008565)	--	0.000384462	0.00698614	24	2	19.4974	0.113159	0.00580381
Q91WR3	NRF	Activating signal cointegrator 1 complex subunit 2	No	Ascc2	Molecular Function:protein binding (GO:0005515)	activating signal cointegrator complex subunit 2	0.0210924	0.163885	24	2	18.1021	0.104381	0.00576624
Q9D187	NRF	Cytosolic iron-sulfur assembly component 2B	No	Ciao2b	--	--	0.0107327	0.09757	24	2	16.8964	0.0890574	0.00527079
Q3TK92	NRF	RBR-type E3 ubiquitin transferase	No	Arih2	Molecular Function:ubiquitin-protein transferase activity (GO:0004842),Molecular Function:protein binding (GO:0005515),Molecular Function:zinc ion binding (GO:0008270),Biological Process:protein ubiquitination (GO:0016567)	ariadne-2	0.00485087	0.0529401	24	2	16.114	0.249888	0.0155075
P31750	NRF	RAC-alpha serine/threonine-protein kinase	No	Akt1	Molecular Function:protein kinase activity (GO:0004672),Molecular Function:protein serine/threonine kinase activity (GO:0004674),Molecular Function:ATP binding (GO:0005524),Biological Process:protein phosphorylation (GO:0006468)	RAC serine/threonine-protein kinase	0.00010873	0.00252087	24	2	16.2007	0.185824	0.0114701
Q9ESW8	NRF	Pyroglutamyl-peptidase 1	No	Pgpep1	Cellular Component:cytosol (GO:0005829),Biological Process:proteolysis (GO:0006508),Molecular Function:peptidase activity (GO:0008233),Molecular Function:pyroglutamyl-peptidase activity (GO:0016920)	pyroglutamyl-peptidase	4.08919e-05	0.00114043	24	2	18.2912	0.137	0.00748997
Q8K1M6	NRF	Dynamin-1-like protein	No	Dnm1l	Biological Process:mitochondrial fission (GO:0000266),Molecular Function:GTPase activity (GO:0003924),Molecular Function:GTP binding (GO:0005525),Biological Process:peroxisome fission (GO:0016559)	dynamin 1-like protein	0.00326752	0.0391357	24	2	21.7199	0.0438913	0.00202079
Q059U0	NRF	1-acyl-sn-glycerol-3-phosphate acyltransferase	No	Agpat2	Biological Process:metabolic process (GO:0008152)	lysophosphatidate acyltransferase	0.00676298	0.0682564	24	2	21.1075	0.15108	0.00715764
P59999	NRF	Actin-related protein 2/3 complex subunit 4	No	Arpc4	Cellular Component:Arp2/3 protein complex (GO:0005885),Cellular Component:actin cytoskeleton (GO:0015629),Biological Process:actin filament polymerization (GO:0030041),Biological Process:Arp2/3 complex-mediated actin nucleation (GO:0034314)	actin related protein 2/3 complex, subunit 4	0.0466567	0.293409	24	2	22.3125	0.250126	0.0112101
A0JNY3	NRF	Gephyrin	No	Gphn	Biological Process:molybdopterin cofactor biosynthetic process (GO:0032324)	--	0.0396838	0.261225	24	2	22.4105	0.0892521	0.00398261
Q8R4H7	NRF	N-acetylglutamate synthase, mitochondrial	No	Nags	--	N-acetylglutamate synthase	0.00013294	0.00296317	24	2	20.3894	0.376742	0.0184773
Q8BTV2	NRF	Cleavage and polyadenylation specificity factor subunit 7	No	Cpsf7	Molecular Function:nucleic acid binding (GO:0003676)	cleavage and polyadenylation specificity factor subunit 6/7	0.000317237	0.0059269	24	2	16.7604	0.284019	0.0169458
A0A0R4J059	NRF	JmjC domain-containing protein 8	No	Jmjd8	--	--	0.0203418	0.158693	24	2	14.7853	0.411917	0.0278599
Q2KHK7	NRF	Mal, T-cell differentiation protein 2	No	Mal2	Cellular Component:membrane (GO:0016020),Biological Process:transcytosis (GO:0045056),Cellular Component:membrane raft (GO:0045121)	--	1.40623e-06	7.24834e-05	24	2	20.2566	0.208257	0.0102809
A0A0R4J0G4	NRF	Ran-binding protein 10	No	Ranbp10	Molecular Function:protein binding (GO:0005515)	--	5.02119e-05	0.00133582	24	2	17.1492	0.2751	0.0160415
E9QJU8	NRF	Transformation-related protein 53-binding protein 2	No	Trp53bp2	Molecular Function:protein binding (GO:0005515)	apoptosis-stimulating of p53 protein 2	0.00730543	0.0718858	24	2	16.7747	0.261034	0.0155612
D3YYW8	NRF	RNA-binding protein 42	No	Rbm42	Molecular Function:nucleic acid binding (GO:0003676)	--	5.21205e-05	0.00137393	24	2	16.8642	0.160942	0.00954342
O54804	NRF	Choline kinase alpha	Yes	Chka	--	--	7.63215e-05	0.00188292	24	2	16.5111	0.705477	0.0427273
P12791	NRF	Cytochrome P450 2B10	No	Cyp2b10	Molecular Function:monooxygenase activity (GO:0004497),Molecular Function:iron ion binding (GO:0005506),Molecular Function:heme binding (GO:0020037),Biological Process:oxidation-reduction process (GO:0055114)	cytochrome P450 family 2 subfamily B	0.0119472	0.105784	24	2	21.3214	0.243278	0.01141
B1AQ78	NRF	Keratin 19	No	Krt19	Molecular Function:structural molecule activity (GO:0005198),Cellular Component:intermediate filament (GO:0005882)	type I keratin, acidic	1.29423e-07	1.00968e-05	24	2	23.6672	0.157357	0.00664876
Q91V64	NRF	Isochorismatase domain-containing protein 1	No	Isoc1	Molecular Function:catalytic activity (GO:0003824),Biological Process:metabolic process (GO:0008152)	--	0.000461571	0.00824969	24	2	21.6402	0.103167	0.00476739
A0A087WPL5	NRF	ATP-dependent RNA helicase A	No	Dhx9	Molecular Function:nucleic acid binding (GO:0003676),Molecular Function:helicase activity (GO:0004386),Molecular Function:ATP binding (GO:0005524)	ATP-dependent RNA helicase A	0.00698012	0.0698375	24	2	22.4647	0.0936979	0.0041709
A0A2I3BRQ1	NRF	Expressed sequence AI182371	No	AI182371	Molecular Function:endopeptidase inhibitor activity (GO:0004866),Cellular Component:extracellular region (GO:0005576),Biological Process:inflammatory response (GO:0006954),Biological Process:complement activation (GO:0006956)	--	2.34149e-07	1.62861e-05	24	2	16.8405	0.341051	0.0202519
Q3U4G3	NRF	Xyloside xylosyltransferase 1	No	Xxylt1	--	--	1.48942e-06	7.54249e-05	24	2	20.8481	0.329777	0.0158181
Q9CQJ4	NRF	E3 ubiquitin-protein ligase RING2	No	Rnf2	Molecular Function:protein binding (GO:0005515),Molecular Function:zinc ion binding (GO:0008270)	E3 ubiquitin-protein ligase RNF1/2	0.0140246	0.119065	24	2	20.0971	0.258423	0.0128587
Q3UCW0	NRF	MCG123182	No	Tsg101	Biological Process:cellular protein modification process (GO:0006464),Biological Process:protein transport (GO:0015031)	ESCRT-I complex subunit TSG101	0.000295284	0.00555268	24	2	18.3254	0.126501	0.00690301
P97384	NRF	Annexin A11	No	Anxa11	Molecular Function:calcium ion binding (GO:0005509),Molecular Function:calcium-dependent phospholipid binding (GO:0005544)	annexin A7/11	0.00494065	0.0538158	24	2	20.6408	0.0749164	0.00362953
Q9QZM0	NRF	Ubiquilin-2	No	Ubqln2	Molecular Function:protein binding (GO:0005515)	ubiquilin	0.0331269	0.229582	24	2	19.6312	0.151342	0.00770925
P70168	NRF	Importin subunit beta-1	No	Kpnb1	Molecular Function:protein binding (GO:0005515),Biological Process:intracellular protein transport (GO:0006886),Molecular Function:Ran GTPase binding (GO:0008536)	importin subunit beta-1	0.0150309	0.124991	24	2	21.9243	0.139676	0.00637083
Q3U890	NRF	Uncharacterized protein	No	Hars	Molecular Function:aminoacyl-tRNA ligase activity (GO:0004812),Molecular Function:ATP binding (GO:0005524),Cellular Component:cytoplasm (GO:0005737),Biological Process:tRNA aminoacylation for protein translation (GO:0006418)	histidyl-tRNA synthetase	0.00908852	0.085732	24	2	20.9403	0.116928	0.00558388
Q80YR4	NRF	E3 ubiquitin-protein ligase ZNF598	No	Znf598	Molecular Function:protein binding (GO:0005515),Molecular Function:zinc ion binding (GO:0008270)		0.000321613	0.00597	24	2	18.5059	0.234678	0.0126813
Q9QZQ1	NRF	Afadin	No	Afdn	Molecular Function:protein binding (GO:0005515),Cellular Component:cell-cell junction (GO:0005911),Biological Process:signal transduction (GO:0007165)	afadin	0.0017581	0.0242811	24	2	20.2923	0.0653992	0.00322286
P97298	NRF	Pigment epithelium-derived factor	No	Serpinf1	Cellular Component:extracellular space (GO:0005615)	pigment epithelium-derived factor	1.30544e-10	2.69154e-08	24	2	17.8639	0.247577	0.0138591
P54276	NRF	DNA mismatch repair protein Msh6	No	Msh6	Molecular Function:ATP binding (GO:0005524),Biological Process:mismatch repair (GO:0006298),Molecular Function:mismatched DNA binding (GO:0030983)	DNA mismatch repair protein MSH6	0.00204763	0.0268658	24	2	16.8996	0.195361	0.0115601
P97762	NRF	Retinitis pigmentosa 9 protein homolog	No	rp9	--	retinitis pigmentosa 9 protein	0.00534195	0.0573217	24	3	14.5366	0.226287	0.0155667
Q8BJY1	NRF	26S proteasome non-ATPase regulatory subunit 5	No	Psmd5	Biological Process:proteasome assembly (GO:0043248)	26S proteasome non-ATPase regulatory subunit 5	0.0142264	0.120423	24	3	21.6051	0.160887	0.00744672
O08738	NRF	Caspase-6	No	Casp6	Molecular Function:cysteine-type endopeptidase activity (GO:0004197),Biological Process:proteolysis (GO:0006508),Molecular Function:cysteine-type peptidase activity (GO:0008234)	caspase 6	0.00710978	0.0706451	24	3	19.8181	0.0557992	0.00281556
Q9DBB4	NRF	N-alpha-acetyltransferase 16, NatA auxiliary subunit	No	Naa16	Molecular Function:protein binding (GO:0005515)	N-alpha-acetyltransferase 15/16, NatA auxiliary subunit	0.00218603	0.0284875	24	3	17.5231	0.245968	0.0140367
Q99LD8	NRF	N(G),N(G)-dimethylarginine dimethylaminohydrolase 2	No	Ddah2	Biological Process:citrulline metabolic process (GO:0000052),Biological Process:arginine catabolic process (GO:0006527),Molecular Function:dimethylargininase activity (GO:0016403),Biological Process:positive regulation of nitric oxide biosynthetic process (GO:0045429)	dimethylargininase	0.0017307	0.0240755	24	3	20.8498	0.0831155	0.00398639
Q8K4P0	NRF	pre-mRNA 3 end processing protein WDR33	No	Wdr33	Molecular Function:protein binding (GO:0005515)	polyadenylation factor subunit 2	1.15007e-05	0.000420212	24	3	18.5428	0.133928	0.00722261
Q3TXN0	NRF	Uncharacterized protein (Fragment)	No	Htra2	Molecular Function:serine-type endopeptidase activity (GO:0004252),Molecular Function:protein binding (GO:0005515),Biological Process:proteolysis (GO:0006508)	HtrA serine peptidase 2	0.00496613	0.05389	24	3	19.7988	0.0388672	0.0019631
D5MCW4	NRF	Protein CutA	No	Cuta	Biological Process:response to metal ion (GO:0010038)	periplasmic divalent cation tolerance protein	0.0399853	0.262312	24	3	19.1514	0.100806	0.00526364
A0A1L1SSH0	NRF	Lathosterol oxidase (Fragment)	No	Sc5d	Molecular Function:iron ion binding (GO:0005506),Biological Process:fatty acid biosynthetic process (GO:0006633),Molecular Function:oxidoreductase activity (GO:0016491),Biological Process:oxidation-reduction process (GO:0055114)	Delta7-sterol 5-desaturase	0.00636743	0.0656008	24	3	17.981	0.0661938	0.00368131
P54751	NRF	CMP-N-acetylneuraminate-beta-galactosamide-alpha-2,3-sialyltransferase 1	No	St3gal1	Biological Process:protein glycosylation (GO:0006486),Molecular Function:sialyltransferase activity (GO:0008373)	beta-galactoside alpha-2,3-sialyltransferase (sialyltransferase 4A)	0.0441392	0.281719	24	3	17.7329	0.149847	0.00845019
P11688	NRF	Integrin alpha-5	No	Itga5	Biological Process:cell adhesion (GO:0007155),Cellular Component:integrin complex (GO:0008305)	integrin alpha 5	0.00421766	0.047836	24	3	19.2843	0.188061	0.00975206
Q9EST4	NRF	Proteasome assembly chaperone 2	No	Psmg2	--	proteasome assembly chaperone 2	4.72312e-05	0.00127414	24	3	21.7182	0.12788	0.00588817
Q9CQM5	NRF	Thioredoxin domain-containing protein 17	No	Txndc17	--	--	0.0275785	0.201278	24	3	21.1576	0.0777669	0.00367559
Q3TFP0	NRF	Serine/arginine-rich-splicing factor 10	No	Srsf10	Molecular Function:nucleic acid binding (GO:0003676)	--	0.00639186	0.0656008	24	3	17.9667	0.157216	0.00875044
A8Y5T6	NRF	Probable proline--tRNA ligase, mitochondrial	No	Pars2	Molecular Function:nucleotide binding (GO:0000166),Molecular Function:aminoacyl-tRNA ligase activity (GO:0004812),Molecular Function:proline-tRNA ligase activity (GO:0004827),Molecular Function:ATP binding (GO:0005524),Cellular Component:cytoplasm (GO:0005737),Biological Process:tRNA aminoacylation for protein translation (GO:0006418),Biological Process:prolyl-tRNA aminoacylation (GO:0006433)	prolyl-tRNA synthetase	7.20915e-05	0.0017862	24	3	20.2087	0.142566	0.00705468
Q8CA90	NRF	Histone H2A	No	H2afy	Cellular Component:nucleosome (GO:0000786),Molecular Function:DNA binding (GO:0003677),Cellular Component:nucleus (GO:0005634)	histone H2A	0.000343372	0.00635348	24	3	17.1316	0.141919	0.00828406
Q9DBP5	NRF	UMP-CMP kinase	No	Cmpk1	Molecular Function:ATP binding (GO:0005524),Biological Process:nucleobase-containing compound metabolic process (GO:0006139),Molecular Function:nucleobase-containing compound kinase activity (GO:0019205)	--	0.0278784	0.202241	24	3	22.8734	0.0684188	0.00299119
F7AI87	NRF	26S proteasome non-ATPase regulatory subunit 4 (Fragment)	No	Psmd4	Biological Process:ubiquitin-dependent protein catabolic process (GO:0006511)	26S proteasome regulatory subunit N10	1.89978e-05	0.000636154	24	3	19.8372	0.0686264	0.00345947
Q9D0L8	NRF	mRNA cap guanine-N7 methyltransferase	No	Rnmt	--	mRNA (guanine-N7-)-methyltransferase	0.0244611	0.183232	24	3	16.9632	0.0996439	0.00587414
Q9D0R2	NRF	Threonine--tRNA ligase, cytoplasmic	No	Tars	Molecular Function:nucleotide binding (GO:0000166),Molecular Function:aminoacyl-tRNA ligase activity (GO:0004812),Molecular Function:threonine-tRNA ligase activity (GO:0004829),Molecular Function:ATP binding (GO:0005524),Cellular Component:cytoplasm (GO:0005737),Biological Process:tRNA aminoacylation for protein translation (GO:0006418),Biological Process:threonyl-tRNA aminoacylation (GO:0006435)…	threonyl-tRNA synthetase	0.0022194	0.0287277	24	3	24.0248	0.0881952	0.00367101
P50295	NRF	Arylamine N-acetyltransferase 2	No	Nat2	Biological Process:metabolic process (GO:0008152),Molecular Function:acetyltransferase activity (GO:0016407)	arylamine N-acetyltransferase	0.00733133	0.0719792	24	3	19.9558	0.12141	0.00608395
Q60902	NRF	Epidermal growth factor receptor substrate 15-like 1	No	Eps15l1	Molecular Function:calcium ion binding (GO:0005509),Molecular Function:protein binding (GO:0005515)	epidermal growth factor receptor substrate 15	0.000901225	0.0145629	24	3	20.2706	0.0915914	0.00451843
Q99MR6	NRF	Serrate RNA effector molecule homolog	No	Srrt	--	--	0.00695874	0.0697445	24	3	20.4875	0.156834	0.0076551
Q9JL35	NRF	High mobility group nucleosome-binding domain-containing protein 5	No	Hmgn5	Cellular Component:chromatin (GO:0000785),Cellular Component:nucleus (GO:0005634),Molecular Function:nucleosomal DNA binding (GO:0031492)	high-mobility group nucleosome-binding domain-containing protein 5	0.0192276	0.151641	24	3	19.8333	0.149335	0.00752952
Q5NBU8	NRF	XIAP-associated factor 1	No	Xaf1	Biological Process:apoptotic process (GO:0006915)	--	0.00918936	0.0864315	24	3	15.0363	0.197189	0.0131142
Q78ZM0	NRF	Sorting nexin 3, isoform CRA_b	No	Snx3	Molecular Function:phosphatidylinositol binding (GO:0035091)	sorting nexin-3/12	0.0367369	0.246607	24	3	21.5972	0.198275	0.00918056
B1ATZ0	NRF	Hepatocyte growth factor-regulated tyrosine kinase substrate	No	Hgs	Biological Process:intracellular protein transport (GO:0006886),Molecular Function:metal ion binding (GO:0046872)	hepatocyte growth factor-regulated tyrosine kinase substrate	0.0164531	0.134149	24	3	19.378	0.0900152	0.00464524
B2RRT9	NRF	Zinc finger Ran-binding domain-containing protein 2	No	Zranb2	Molecular Function:zinc ion binding (GO:0008270)	--	2.8619e-05	0.000865012	24	3	17.5505	0.170258	0.00970104
E9Q411	NRF	Neuroblastoma-amplified sequence	No	Nbas	--	neuroblastoma-amplified sequence	0.00442068	0.049498	24	3	18.7556	0.345764	0.0184353
Q3U186	NRF	Probable arginine--tRNA ligase, mitochondrial	No	Rars2	Molecular Function:arginine-tRNA ligase activity (GO:0004814),Molecular Function:ATP binding (GO:0005524),Biological Process:arginyl-tRNA aminoacylation (GO:0006420)	arginyl-tRNA synthetase	0.00107102	0.0163789	24	3	18.8578	0.167264	0.00886974
P49182	NRF	Heparin cofactor 2	No	Serpind1	Cellular Component:extracellular space (GO:0005615)	heparin cofactor II	0.00381848	0.0444093	24	3	18.6161	0.213703	0.0114794
Q78HU3	NRF	Multivesicular body subunit 12A	No	Mvb12a	Cellular Component:ESCRT I complex (GO:0000813)	ESCRT-I complex subunit MVB12	0.00709463	0.070616	24	3	20.5074	0.12236	0.00596661
Q91WS4	NRF	S-methylmethionine--homocysteine S-methyltransferase BHMT2	No	Bhmt2	--	homocysteine S-methyltransferase	0.0103023	0.0951606	24	3	19.5675	0.324838	0.0166009
Q3UCF2	NRF	MCG18249, isoform CRA_a	No	Cdc5l	--	pre-mRNA-splicing factor CDC5/CEF1	0.00198779	0.0263048	24	3	19.3998	0.123107	0.00634576
E9QPX1	NRF	Collagen alpha-1(XVIII) chain	No	Col18a1	Molecular Function:structural molecule activity (GO:0005198),Molecular Function:protein binding (GO:0005515),Biological Process:cell adhesion (GO:0007155),Cellular Component:extracellular matrix (GO:0031012)	collagen, type XVIII, alpha	4.14979e-10	7.21426e-08	24	3	19.8366	0.233152	0.0117536
Q8CFX3	NRF	Protocadherin 1	No	Pcdh1	Molecular Function:calcium ion binding (GO:0005509),Biological Process:homophilic cell adhesion via plasma membrane adhesion molecules (GO:0007156),Cellular Component:membrane (GO:0016020)	protocadherin delta 1	0.00190451	0.0256745	24	3	18.0255	0.219723	0.0121895
P48760	NRF	Folylpolyglutamate synthase, mitochondrial	No	Fpgs	Molecular Function:tetrahydrofolylpolyglutamate synthase activity (GO:0004326),Molecular Function:ATP binding (GO:0005524),Biological Process:folic acid-containing compound biosynthetic process (GO:0009396)	folylpolyglutamate synthase	4.10843e-07	2.69523e-05	24	4	16.3573	0.335214	0.0204932
P97429	NRF	Annexin A4	No	Anxa4	Molecular Function:calcium ion binding (GO:0005509),Molecular Function:calcium-dependent phospholipid binding (GO:0005544)	annexin A4	2.53359e-05	0.000794914	24	4	21.3419	0.0700991	0.00328457
P97376	NRF	Protein FRG1	No	Frg1	--	protein FRG1	0.00417755	0.0476621	24	4	15.9773	0.399465	0.025002
A2AMC3	NRF	GDP-fucose protein O-fucosyltransferase 1	No	Pofut1	--	peptide-O-fucosyltransferase	0.00742362	0.0723928	24	4	17.0576	0.16375	0.00959984
B9EIE8	NRF	LYR motif containing 7	No	Lyrm7	--	complex III assembly factor LYRM7	0.00210963	0.0275541	24	4	15.8213	0.156283	0.00987804
Q61033	NRF	Lamina-associated polypeptide 2, isoforms alpha/zeta	No	Tmpo	Molecular Function:DNA binding (GO:0003677)	--	0.0415834	0.270644	24	4	18.9034	0.335167	0.0177305
Q8BYZ7	NRF	Engulfment and cell motility protein 3	No	Elmo3	Biological Process:cell migration (GO:0016477)	engulfment and cell motility protein 3	6.71048e-05	0.00169169	24	4	17.2515	0.234362	0.0135851
B1AU71	NRF	DBF4-type zinc finger-containing protein 2 homolog (Fragment)	Yes	Zdbf2	--	--	0.024909	0.185309	24	4	18.6443	0.499073	0.0267682
A7UKX1	NRF	Claudin	No	Cldn1	Molecular Function:structural molecule activity (GO:0005198),Cellular Component:bicellular tight junction (GO:0005923),Cellular Component:integral component of membrane (GO:0016021)	claudin	6.82262e-10	1.09408e-07	24	4	15.9858	0.387179	0.0242201
O89032	NRF	SH3 and PX domain-containing protein 2A	No	Sh3pxd2a	Molecular Function:protein binding (GO:0005515),Molecular Function:phosphatidylinositol binding (GO:0035091)	--	0.0244543	0.183232	24	4	15.9349	0.176352	0.011067
D3Z0T0	NRF	Transcription initiation factor TFIID subunit 6	No	Taf6	Cellular Component:nucleus (GO:0005634),Biological Process:regulation of sequence-specific DNA binding transcription factor activity (GO:0051090)	transcription initiation factor TFIID subunit 6	0.0291695	0.209187	24	4	16.0359	0.280259	0.0174769
Q6P8N8	NRF	ATP-dependent Clp protease ATP-binding subunit clpX-like, mitochondrial	No	Clpx	Molecular Function:ATP binding (GO:0005524),Biological Process:protein folding (GO:0006457),Molecular Function:unfolded protein binding (GO:0051082)	ATP-dependent Clp protease ATP-binding subunit ClpX	5.36238e-14	4.42243e-11	24	4	21.5872	0.379788	0.0175932
Q6P9N1	NRF	Hyccin	Yes	Fam126a	--	protein FAM126	0.00351489	0.0416362	24	4	17.4293	0.628765	0.0360751
Q8VEB4	NRF	Group XV phospholipase A2	No	Pla2g15	Biological Process:lipid metabolic process (GO:0006629),Molecular Function:O-acyltransferase activity (GO:0008374)	lysophospholipase III	0.0472859	0.295755	24	4	18.8982	0.172433	0.00912431
Q0VEE0	NRF	5 nucleotidase, ecto	No	Nt5e	Biological Process:nucleotide catabolic process (GO:0009166),Molecular Function:hydrolase activity (GO:0016787)	5'-nucleotidase	0.00382322	0.0444093	24	4	19.8465	0.23894	0.0120394
Q5BL07	NRF	Peroxisome biogenesis factor 1	No	Pex1	Molecular Function:ATP binding (GO:0005524),Cellular Component:peroxisome (GO:0005777),Cellular Component:peroxisomal membrane (GO:0005778),Biological Process:protein targeting to peroxisome (GO:0006625),Biological Process:peroxisome organization (GO:0007031)	peroxin-1	0.00048019	0.00847748	24	4	19.9309	0.126273	0.00633555
Q3UED7	NRF	Interferon-gamma-inducible GTPase Ifgga2 protein	No	Gm4951	Molecular Function:GTP binding (GO:0005525),Cellular Component:membrane (GO:0016020)	--	0.0373261	0.248539	24	4	19.6581	0.0432779	0.00220153
[truncated: 659 more rows]

## Sheet: Fig 1b-phos
Protein	Description	Gene	GO_NUM	GO_Description	KEGG_Description	KEGG_EC	KEGG_ko	COG_Function_Description	COG_Function_Class	COG_Class_Description	meta2d_pvalue	meta2d_BH.Q	meta2d_period	meta2d_phase	meta2d_Base	meta2d_AMP	meta2d_rAMP	ZT00_1	ZT00_2	ZT00_3	ZT00_4	ZT04_1	ZT04_2	ZT04_3	ZT04_4	ZT08_1	ZT08_2	ZT08_3	ZT08_4	ZT12_1	ZT12_2	ZT12_3	ZT12_4	ZT16_1	ZT16_2	ZT16_3	ZT16_4	ZT20_1	ZT20_2	ZT20_3	ZT20_4	ZT24_1	ZT24_2	ZT24_3	ZT24_4	ZT28_1	ZT28_2	ZT28_3	ZT28_4
[truncated: 2,631 more rows]
[truncated: 30 more columns]

[truncated: 71 more sheets: Fig 1b-ubiq, Fig 1b-succ, Fig 1b-ngly, Fig 1b-lipid, Fig 1b-nape, Fig 2a, Fig 2b, Fig 2c, Fig 2d, Fig 2e, Fig 2f, Fig 2g, Fig 2h, Fig 3a, Fig 3b, Fig 3c, Fig 3d, Fig 3e, Fig 3f, Fig 4a …]
